# Supplementary material for: Practical approaches to automated digital image analysis of Ki-67 labeling index in 997 breast carcinomas and causes of discordance with visual assessment
Source: PLoS One. 2019 Feb 20;14(2):e0212309. doi: 10.1371/journal.pone.0212309 (PMC6382355; doi:10.1371/journal.pone.0212309)
Supplement: S1 File — (XLSX) [file pone.0212309.s001.xlsx]

## Sheet: Sheet1
Patient No.	Case No.	Age	Tissue	Histology	Size (cm)	Multiplicity	pTstage	pNstage	LN metastasis	Nuclear grade	IHC_ER	IHC_PR	IHC_CerbB2	Neoadju.CTx.	PA	VA (%, median)	ADIA (%)	ADIA-VA (%)	Causes
P001	C001	76	P	IDC	1.7	0	1	1mi	1	I	1	1	0	0	4	2.5	2.36	-0.14	0
P002	C002	47	T	IDC	1.5	0	1	0	0	I	1	1	0	0	4	2.5	9.79	7.29	1
P003	C003	34	T	IDC	2.2	1	2	1	1	I	1	1	2	0	4	25	26.76	1.76	0
P004	C004	60	P	IDC	1.2	1	1	0	0	H	0	0	1	0	4	45	42.87	-2.13	1
P005	C005	43	T	IDC	3.9	1	2	1	1	I	1	1	0	0	4	20	22.76	2.76	0
P006	C006	45	P	DCIS	4	0	Tis	0	0	I	1	1	2	0	4	2.5	1.07	-1.43	0
(P006, bilateral)	C007		P	IDC	1.7	0	1	1	1	I	1	1	0	0	4	5	6.95	1.95	0
P007	C008	40	T	IDC	1.1	1	1	0	0	I	1	1	0	0	1	5	3.87	-1.13	0
P008	C009	25	T	DCIS	11	0	Tis	0	0	I	1	1	2	0	1	15	18.58	3.58	0
P009	C010	41	T	IDC	0.6	1	1	1mi	1	I	1	1	0	0	4	25	28.65	3.65	0
P010	C011	44	P	IDC	0.7	1	1	0	0	I	1	1	0	0	1	25	27.28	2.28	0
P011	C012	56	P	IDC	2.1	0	2	0	0	I	1	1	0	0	1	25	23.69	-1.31	0
P012	C013	56	P	DCIS	4	0	Tis	3	1	H	0	0	1	0	1	75	81.8	6.8	2
P013	C014	55	P	IDC	1.9	0	1	0	0	H	1	1	0	0	1	55	41.07	-13.93	1
P014	C015	62	P	IDC	0.8	0	1	0	0	I	1	1	1	0	1	25	25.46	0.46	0
P015	C016	56	T	DCIS	6.2	0	Tis	0	0	L	1	1	0	0	1	2.5	3.11	0.61	0
P016	C017	51	P	IDC	0.9	1	1	0	0	I	1	1	0	0	1	2.5	3.93	1.43	0
P017	C018	50	T	DCIS	8.5	0	Tis	0	0	I	1	1	0	0	1	5	10.29	5.29	2
P018	C019	53	P	Mucinous ca	1.9	1	1	0	0	I	1	1	0	0	1	15	6.92	-8.08	1
P019	C020	39	P	DCIS	0.7	0	Tis	0	0	H	1	1	1	0	1	25	20.04	-4.96	2
P020	C021	52	T	IDC	0.3	1	1	0	0	H	1	0	1	0	1	25	25.16	0.16	2
P021	C022	57	P	IDC	2	0	1	2	1	I	1	1	2	0	1	10	11.65	1.65	0
P022	C023	55	P	IDC	2.7	1	2	0	0	I	1	1	0	0	1	15	17.95	2.95	0
P023	C024	46	P	IDC	1.5	0	1	0	0	I	1	1	0	0	1	2.5	3.21	0.71	0
P024	C025	61	P	Micropapillary ca	0.7	0	1	1	1	I	1	0	0	0	1	15	13.81	-1.19	0
P025	C026	44	P	IDC	1.6	0	1	0	0	I	1	1	0	0	1	15	16.49	1.49	0
P026	C027	48	T	IDC	2	0	1	1	1	I	1	1	0	0	1	2.5	0.089	-2.411	0
P027	C028	61	T	IDC	1.2	0	1	0	0	I	1	1	1	0	1	35	25.1	-9.9	5
(P086, mastectomy)	C029		B			0								0	1	5	9.47	4.47	0
P028	C030	72	P	DCIS	8	0	Tis	0	0	H	1	1	1	0	1	25	22.09	-2.91	0
P029	C031	38	T	IDC	2.2	1	2	1	1	I	1	1	0	0	1	35	21.34	-13.66	2
P030	C032	43	T	DCIS	6	0	Tis	0	0	I	1	1	0	0	1	5	6.54	1.54	0
P031	C033	52	P	IDC	4.5	0	2	1	1	I	1	1	0	0	1	30	39.66	9.66	1
P032	C034	44	T	Micropapillary ca	8	0	3	3	1	I	1	1	0	0	1	15	15.09	0.09	0
P033	C035	40	P	Mucinous ca	2.5	0	2	0	0	L	1	1	0	0	1	2.5	2.07	-0.43	0
P034	C036	43	P	IDC	1.2	0	1	0	0	I	1	1	0	0	1	10	6.1	-3.9	0
P035	C037	66	P	IDC	0.9	0	1	0	0	H	0	0	0	0	4	35	32.98	-2.02	1
P036	C038	43	T	IDC	1.4	0	1	0	0	I	1	1	0	0	4	10	9.03	-0.97	0
P037	C039	42	P	IDC	1.3	0	1	0	0	H	1	1	1	0	1	25	26.61	1.61	1
P038	C040	31	P	IDC	1.3	1	1	0	0	I	1	1	0	0	1	25	27.53	2.53	0
P039	C041	48	P	DCIS	6	0	Tis	0	0	I	1	1	0	0	1	25	23.18	-1.82	0
P040	C042	42	T	IDC	2.3	1	2	0	0	I	1	1	2	0	1	15	17.8	2.8	0
P041	C043	38	T	IDC	1.5	1	1	isolated tumor cells	0	L	1	1	0	0	1	15	10.85	-4.15	0
P042	C044	48	P	IDC	1.6	1	1	0	0	I	1	1	1	0	1	10	14.19	4.19	0
P043	C045	44	T	IDC	2.5	1	2	0	0	I	1	1	0	0	4	5	4.74	-0.26	0
P044	C046	48	P	IDC	1.2	0	1	1mi	1	H	0	0	0	0	4	35	36.7	1.7	2
P045	C047	76	T	IDC	0.09	0	1	0	0	I	1	1	0	0	1	10	10.88	0.88	0
P046	C048	44	T	ILC	3.5	1	2	3	1	I	1	1	0	0	4	35	27.16	-7.84	1
P047	C049	37	P	IDC	3.5	0	2	0	0	I	1	1	1	0	4	25	21.56	-3.44	0
P048	C050	59	P	IDC	3.2	0	2	0	0	I	0	0	0	0	4	5	7.67	2.67	0
P049	C051	56	P	IDC	1.8	1	2	1	1	I	1	1	0	0	4	5	6.18	1.18	0
P050	C052	36	P	IDC	1.3	0	1	0	0	H	0	0	0	0	1	75	70.15	-4.85	5
P051	C053	42	T	DCIS	13	0	Tis	isolated tumor cells	0	H	1	1	1	0	1	25	20.21	-4.79	1
P052	C054	43	T	IDC	6	0	3	1	1	H	1	1	0	0	1	5	4.44	-0.56	5
P053	C055	42	T	IDC	11	0	3	3	1	H	0	0	1	0	1	25	20.63	-4.37	4
P054	C056	39	T	IDC	2.5	0	2	0	0	I	1	1	0	0	1	25	20.11	-4.89	0
P055	C057	46	P	IDC	1.3	0	1	0	0	I	1	1	0	0	1	5	2.3	-2.7	0
P056	C058	57	P	IDC	3.3	0	2	isolated tumor cells	0	H	0	0	0	0	1	65	61.52	-3.48	1
P057	C059	76	P	DCIS	0.5	0	Tis	NA	NA	L	1	1	0	0	1	2.5	3.91	1.41	0
P058	C060	33	P	IDC	1.8	0	1	0	0	H	0	0	0	0	1	75	81.66	6.66	1
P059	C061	60	P	IDC	1.2	0	1	2	1	H	1	1	2	0	1	65	60.45	-4.55	2
P060	C062	39	T	IDC	2.8	1	2	2	1	I	1	1	0	0	1	5	6.01	1.01	0
P061	C063	46	P	IDC	0.5	0	1	0	0	H	0	0	1	0	1	35	37.71	2.71	1
P062	C064	25	P	IDC	2.5	0	2	1	1	I	1	1	0	0	1	25	28.35	3.35	0
P063	C065	62	P	DCIS	5	0	Tis	0	0	L	1	1	0	0	1	2.5	2.22	-0.28	0
P064	C066	52	P	DCIS	4.5	0	Tis	NA	NA	I	1	1	0	0	1	15	18.7	3.7	0
P065	C067	42	P	IDC	1.6	0	1	0	0	L	1	1	0	0	1	5	12.4	7.4	1
P066	C068	47	T	IDC	2.2	1	2	0	0	L	1	1	0	0	1	25	21.39	-3.61	0
P067	C069	44	T	ILC	6.5	1	3	1	1	I	1	1	0	0	1	5	1.88	-3.12	0
P068	C070	35	T	IDC	0.2	1	1	0	0	I	1	0	1	0	1	25	23.39	-1.61	0
P069	C071	56	T	DCIS	4	0	Tis	0	0	I	1	0	1	0	1	5	7.71	2.71	0
P070	C072	52	P	IDC	0.4	0	1	0	0	L	1	0	0	0	1	5	2.82	-2.18	0
P071	C073	58	T	IDC	1.8	1	1	0	0	I	0	0	1	0	1	15	12.41	-2.59	0
P072	C074	74	P	Solid papillary ca	2	0	1	0	0	I	1	1	0	0	1	10	10.31	0.31	0
P073	C075	64	T	IDC	2.8	1	2	3	1	H	0	0	1	0	1	85	80.16	-4.84	1
P074	C076	53	P	IDC	2.3	1	2	1	1	I	1	1	0	0	1	25	27.47	2.47	0
P075	C077	46	P	IDC	1	0	1	2	1	I	1	1	0	0	1	15	13.45	-1.55	0
P076	C078	60	P	IDC	2.2	0	2	0	0	H	0	0	0	0	1	75	57.41	-17.59	1
P077	C079	47	P	IDC	0.6	0	1	0	0	L	1	1	0	0	1	2.5	1.6	-0.9	0
P078	C080	56	T	IDC	3.5	0	2	0	0	I	1	1	0	0	1	10	8.66	-1.34	0
P079	C081	37	P	IDC	2	0	1	0	0	H	0	0	0	0	1	85	80.42	-4.58	5
P080	C082	41	T	IDC	5	0	2	2	1	H	1	1	1	0	4	45	39.37	-5.63	1
P081	C083	72	P	IDC	1.3	0	1	0	0	L	1	1	0	0	1	5	2.39	-2.61	0
P082	C084	52	P	IDC	2.3	0	2	1	1	I	1	1	0	0	4	55	57.83	2.83	0
P083	C085	51	P	IDC	1.3	0	1	0	0	I	1	1	0	0	1	5	9.11	4.11	0
P084	C086	64	P	IDC	1.4	0	1	0	0	I	1	1	0	0	4	5	8.27	3.27	0
P085	C087	47	P	IDC	1.7	0	1	0	0	H	0	0	0	0	4	75	67.65	-7.35	1
P086	C088	47	P	IDC	1.9	0	1	0	0	I	1	1	0	0	1	25	24.82	-0.18	0
P087	C089	49	T	IDC	0.001	0	1	0	0	H	1	1	0	0	1	15	14.05	-0.95	4
P088	C090	50	P	IDC	1.7	1	1	0	0	I	1	1	0	0	1	15	13.13	-1.87	0
P089	C091	44	T	IDC	2.3	0	2	1	1	I	1	1	1	0	1	25	25.73	0.73	0
P090	C092	54	P	DCIS	2	0	Tis	0	0	H	1	1	1	0	1	15	12.31	-2.69	1
P091	C093	55	P	IDC	1.9	0	1	0	0	H	0	0	1	0	1	55	50.41	-4.59	2
P092	C094	43	E	IDC	1.7	0	1	0	0	I	1	1	2	0	1	15	10.86	-4.14	0
P093	C095	51	T	IDC	0.8	0	1	0	0	I	0	0	1	0	1	15	20.27	5.27	1
P094	C096	37	T	IDC	0.052	0	1	0	0	I	0	0	1	0	1	35	41.88	6.88	1
P095	C097	49	E	IDC	1	1	1	0	0	I	1	1	0	0	1	15	24.05	9.05	2
P096	C098	44	T	ILC	0.12	0	1	0	0	L	1	1	0	0	1	7.5	3.95	-3.55	0
(P096, bilateral)	C099		T	DCIS	0.6	0	Tis	0	0	I	1	1	0	0	4	5	8.48	3.48	0
P097	C100	36	T	IDC	2.5	1	2	1	1	H	1	1	0	0	1	15	15.51	0.51	1
P098	C101	54	P	DCIS	1.5	0	Tis	0	0	I	1	1	0	0	1	2.5	2.39	-0.11	0
(P099, mastectomy)	C102		B			0								0	1	20	24.09	4.09	0
P099	C103	66	M	DCIS	0.4	0	Tis	NA	NA	I	1	1	0	0	1	15	10.19	-4.81	0
P100	C104	53	P	IDC	0.09	0	1	0	0	I	0	0	0	0	4	35	33.8	-1.2	0
P101	C105	52	P	IDC	0.6	0	1	0	0	I	1	1	0	0	1	10	7.61	-2.39	0
P102	C106	70	T	IDC	0.2	1	1	0	0	I	1	1	2	0	1	5	4.25	-0.75	0
P103	C107	54	P	IDC	0.4	1	1	0	0	L	1	1	0	0	1	5	5.37	0.37	0
P104	C108	76	P	IDC	2.1	0	2	0	0	H	1	1	0	0	1	65	60.04	-4.96	5
P105	C109	48	P	IDC	0.3	0	1	0	0	H	1	1	2	0	1	25	23.9	-1.1	1
P106	C110	51	P	IDC	1.7	1	1	1	1	H	1	1	1	0	1	25	30.69	5.69	1
P107	C111	53	T	IDC	6	1	2	1	1	H	0	0	0	0	4	15	20.03	5.03	1
P108	C112	43	T	IDC	1.8	0	1	isolated tumor cells	0	I	1	1	0	0	1	25	30.04	5.04	1
P109	C113	45	M	IDC	0.4	0	1	0	0	L	1	1	0	0	4	10	18.74	8.74	1
P110	C114	52	P	IDC	3	0	2	0	0	H	0	0	0	0	4	75	78.61	3.61	2
P111	C115	46	T	IDC	14	0	3	1	1	I	1	1	1	0	4	25	31.1	6.1	1
P112	C116	48	P	IDC	1.3	0	1	0	0	I	1	0	0	0	4	15	22.11	7.11	1
P113	C117	57	T	IDC	0.025	0	1	0	0	H	0	0	1	0	4	25	21.11	-3.89	1
P114	C118	40	P	IDC	0.7	0	1	0	0	I	1	1	0	0	4	15	19.8	4.8	0
P115	C119	63	P	IDC	1.1	0	1	0	0	I	1	1	0	0	4	15	14.96	-0.04	0
P116	C120	63	P	Mucinous ca	1.5	0	1	0	0	L	1	1	0	0	4	15	7.27	-7.73	5
P117	C121	51	P	IDC	0.5	0	1	1	1	I	1	1	0	0	4	10	11.76	1.76	0
P118	C122	48	T	IDC	2.5	0	2	0	0	I	1	1	0	0	4	5	9.22	4.22	0
P119	C123	45	T	ILC	7	1	3	0	0	L	1	1	0	0	4	10	7.49	-2.51	0
P120	C124	49	P	IDC	1.8	1	1	1mi	1	I	1	1	0	0	1	25	23.2	-1.8	0
P121	C125	47	P	IDC	2.4	1	2	0	0	I	1	1	0	0	1	15	19.41	4.41	0
P122	C126	52	T	DCIS	7	0	Tis	0	0	I	0	0	1	0	1	45	43.34	-1.66	0
P123	C127	54	P	IDC	2.1	0	2	1mi	1	I	1	1	1	0	1	35	32.71	-2.29	0
P124	C128	51	P	Metaplastic ca	1.7	0	1	0	0	H	0	0	0	0	1	35	38.45	3.45	1
P125	C129	52	T	IDC	1.7	0	1	0	0	H	1	1	0	0	1	85	85.21	0.21	1
P126	C130	48	T	IDC	3.2	0	2	0	0	H	0	0	1	0	1	75	78.94	3.94	2
P127	C131	48	E	NA		0	NA	NA	NA	NA	1	0	0	0	1	65	45.98	-19.02	1
P128	C132	49	P	IDC	2.8	0	2	isolated tumor cells	0	H	0	0	1	0	1	55	46.11	-8.89	5
P129	C133	28	P	DCIS	2	0	Tis	NA	NA	L	1	1	0	0	4	5	4.4	-0.6	0
P130	C134	48	P	ILC	2.5	0	2	0	0	I	1	1	0	0	1	10	11.51	1.51	0
P131	C135	43	P	ILC	0.8	0	1	0	0	I	1	1	0	0	1	15	11.64	-3.36	0
P132	C136	42	P	IDC	0.8	0	1	0	0	L	1	0	0	0	1	5	5.93	0.93	0
P133	C137	54	T	IDC	1.2	0	1	1	1	H	1	1	1	0	1	45	40.67	-4.33	4
P134	C138	37	T	IDC	5.5	1	3	3	1	H	1	1	0	0	1	35	41.29	6.29	1
P135	C139	60	T	IDC	1.8	0	1	1	1	H	1	1	0	0	1	55	53.32	-1.68	1
P136	C140	53	T	IDC	3.1	0	2	1	1	H	0	0	1	0	1	35	36.35	1.35	5
P137	C141	49	P	IDC	2.8	0	2	1	1	H	1	0	1	0	1	35	35.11	0.11	4
P138	C142	75	P	IDC	2.3	0	2	0	0	H	0	0	1	0	1	35	38.13	3.13	1
P139	C143	54	M	DCIS	0.7	0	Tis	NA	NA	L	1	1	0	0	4	5	6.28	1.28	0
P140	C144	38	T	DCIS	5	0	Tis	0	0	I	1	1	0	0	1	15	7.93	-7.07	5
P141	C145	69	T	Solid papillary ca	0.2	1	1	0	0	I	1	1	0	0	1	5	6.54	1.54	0
P142	C146	60	T	IDC	0.6	0	1	1	1	I	1	1	0	0	1	10	13.21	3.21	0
P143	C147	38	P	IDC	1.6	0	1	3	1	I	1	1	0	0	1	25	27.58	2.58	0
P144	C148	60	P	IDC	2.1	0	2	0	0	I	1	1	1	0	1	15	10.02	-4.98	0
P145	C149	37	P	IDC	1.5	0	1	0	0	H	0	0	0	0	1	90	90	0	1
P146	C150	53	P	ILC	1.8	0	1	1	1	L	1	1	0	0	1	2.5	2.04	-0.46	0
P147	C151	44	P	IDC	1.4	1	1	0	0	H	0	0	1	0	1	85	80.22	-4.78	1
P148	C152	33	T	DCIS	2	0	Tis	0	0	I	1	1	2	0	1	10	9.46	-0.54	0
P149	C153	42	P	IDC	1.2	0	1	0	0	I	1	1	0	0	1	15	21.35	6.35	1
P150	C154	57	P	DCIS	3.5	0	Tis	0	0	L	1	1	0	0	1	2.5	2.45	-0.05	0
P151	C155	56	T	IDC	0.002	0	1	0	0	H	1	0	1	0	1	45	38.89	-6.11	1
P152	C156	31	P	Mucinous ca	2.5	0	2	0	0	I	1	1	0	0	1	10	1.63	-8.37	5
P153	C157	53	T	IDC	0.7	0	1	0	0	I	1	1	0	0	1	25	29.86	4.86	0
P154	C158	52	P	IDC	2.5	0	2	1	1	I	1	1	0	0	1	15	21.36	6.36	1
P155	C159	85	P	IDC	1	0	1	0	0	I	1	1	0	0	1	15	20.77	5.77	2
P156	C160	51	P	IDC	1.5	0	1	2	1	I	1	1	0	0	1	5	4.1	-0.9	0
P157	C161	40	T	DCIS	10	0	Tis	1mi	1	I	1	1	0	0	1	15	20.35	5.35	1
P158	C162	50	T	IDC	2.9	1	2	0	0	I	1	1	0	0	1	15	18.37	3.37	0
P159	C163	42	P	IDC	0.9	0	1	0	0	L	1	0	2	0	1	15	16.65	1.65	0
P160	C164	42	P	IDC	2.7	0	2	2	1	I	1	1	0	1	1	15	18.45	3.45	0
P161	C165	49	T	DCIS	0.9	0	Tis	0	0	I	1	1	2	0	3	15	10.89	-4.11	0
P162	C166	44	P	IDC	1.2	0	1	0	0	I	1	1	0	0	3	25	25.02	0.02	0
P163	C167	65	P	DCIS	2.2	0	Tis	0	0	I	1	1	0	0	3	10	8.03	-1.97	0
P164	C168	34	P	IDC	2.7	0	2	0	0	H	0	0	0	0	1	65	68.42	3.42	1
P165	C169	60	P	IDC	4	1	2	0	0	I	1	1	0	0	3	35	27.59	-7.41	4
P166	C170	28	P	Mucinous ca	1.5	0	1	0	0	L	1	1	0	0	3	15	15.85	0.85	0
P167	C171	76	T	IDC	1.8	0	1	0	0	I	1	1	0	0	3	25	28.13	3.13	0
P168	C172	36	T	IDC	2.5	0	2	0	0	H	0	0	0	0	1	65	60.91	-4.09	5
P169	C173	47	T	IDC	6	0	3	1	1	I	1	1	0	0	1	85	86.08	1.08	0
P170	C174	39	P	ILC	1.9	1	1	1	1	L	1	1	0	0	1	5	6.24	1.24	0
P171	C175	48	P	IDC	1.5	0	1	1	1	I	1	1	0	0	1	15	12.49	-2.51	0
P172	C176	56	P	IDC	1.5	0	1	1	1	I	1	0	0	0	1	85	80.76	-4.24	0
P173	C177	62	P	Metaplastic ca	1.8	0	1	0	0	H	0	0	0	0	1	65	60.1	-4.9	5
P174	C178	58	P	DCIS	2.7	0	Tis	0	0	L	1	1	0	0	1	7.5	6.04	-1.46	0
P175	C179	33	T	IDC	2.1	0	2	0	0	I	1	1	0	0	1	10	9.24	-0.76	0
P176	C180	59	T	IDC	0.25	1	1	0	0	I	1	1	0	0	1	5	5.95	0.95	0
P177	C181	48	P	IDC	1.8	1	1	0	0	I	1	1	0	0	1	25	22.69	-2.31	0
P178	C182	44	P	IDC	2.8	0	2	1mi	1	H	1	1	1	0	1	65	60.94	-4.06	5
P179	C183	39	P	Mucinous ca	1.8	1	1	0	0	L	1	1	0	0	1	15	7.83	-7.17	2
P180	C184	65	T	IDC	1.5	0	1	2	1	H	0	0	1	0	1	45	46.17	1.17	1
P181	C185	60	T	IDC	3.5	1	2	0	0	I	1	0	0	0	1	45	49.83	4.83	0
P182	C186	49	P	IDC	1.2	0	1	0	0	I	1	1	0	0	1	5	8.45	3.45	0
P183	C187	44	T	IDC	2.5	1	2	2	1	H	1	1	1	0	1	65	53.51	-11.49	1
P184	C188	72	P	IDC	1.2	0	1	1	1	I	1	1	0	0	1	2.5	5.12	2.62	0
P185	C189	42	P	DCIS	4.8	0	Tis	NA	NA	I	1	1	0	0	1	5	15.29	10.29	2
P186	C190	35	T	DCIS	5	0	Tis	0	0	L	1	1	0	0	1	15	15.29	0.29	0
P187	C191	40	P	IDC	2.4	0	2	0	0	H	0	0	0	0	1	85	94.62	9.62	5
P188	C192	55	T	IDC	0.2	1	1	0	0	L	1	1	0	0	1	2.5	3.96	1.46	0
P189	C193	67	P	IDC	1.8	0	1	1	1	I	1	1	0	0	1	15	11.02	-3.98	0
P190	C194	40	P	IDC	1.2	0	1	0	0	L	1	1	0	0	1	2.5	3.02	0.52	0
P191	C195	53	P	IDC	2.5	0	2	0	0	H	0	0	0	0	2	85	80.36	-4.64	5
P192	C196	66	P	IDC	1.1	0	1	0	0	H	0	0	1	0	1	35	35.96	0.96	0
P193	C197	41	P	Giant cell ca	1.4	0	1	0	0	I	1	1	0	0	1	15	15.84	0.84	0
P194	C198	40	P	IDC	2.5	0	2	2	1	I	1	1	0	0	1	25	23.46	-1.54	0
P195	C199	48	T	IDC	1.9	0	1	1mi	1	I	1	1	0	0	1	5	7.14	2.14	0
(P195, bilateral)	C200		T	IDC	0.4	1	1	0	0	I	1	1	0	0	1	10	8.3	-1.7	0
P196	C201	42	P	IDC	2.8	0	2	0	0	H	0	0	0	0	1	95	89.4	-5.6	1
P197	C202	46	T	DCIS	3.4	0	Tis	0	0	I	1	1	2	0	1	5	6.48	1.48	0
P198	C203	68	T	IDC	2.2	1	2	0	0	H	0	0	1	0	1	35	36.36	1.36	0
P199	C204	39	T	ILC	1.8	0	1	1	1	I	1	1	0	0	1	15	20.52	5.52	2
P200	C205	79	P	IDC	1.7	0	1	0	0	H	1	1	0	0	2	35	30.09	-4.91	0
P201	C206	42	P	IDC	0.9	0	1	0	0	I	1	1	0	0	1	2.5	4.01	1.51	0
P202	C207	47	T	ILC	3.5	1	2	1	1	I	1	1	0	0	2	10	7.05	-2.95	0
P203	C208	54	P	IDC	1.8	1	1	1	1	H	0	0	0	0	1	80	84.97	4.97	1
P204	C209	55	T	IDC	2.1	1	2	0	0	I	1	1	0	0	1	15	28.43	13.43	1
P205	C210	62	P	IDC	0.8	0	1	0	0	I	1	1	0	0	2	10	11.11	1.11	0
P206	C211	44	P	DCIS	4.5	0	Tis	0	0	H	0	0	0	1	1	60	58.16	-1.84	2
P207	C212	50	P	IDC	1.2	0	1	0	0	L	1	1	0	0	1	10	4.49	-5.51	4
(P207, bilateral)	C213		P	ILC	1.3	0	1	1	1	I	1	1	0	0	1	15	18.78	3.78	0
P208	C214	58	T	IDC	1	0	1	0	0	H	0	0	1	1	4	65	68.92	3.92	2
P209	C215	60	T	IDC	2.5	0	2	0	0	I	1	1	0	0	2	10	9.96	-0.04	0
P210	C216	42	T	IDC	0.3	0	1	0	0	I	1	1	0	0	2	15	11.05	-3.95	0
P211	C217	61	P	IDC	1.2	0	1	1	1	L	1	1	0	0	2	5	5.06	0.06	0
P212	C218	65	P	IDC	1.3	0	1	0	0	I	1	1	0	0	2	15	14.52	-0.48	0
P213	C219	42	P	Mucinous ca	2.5	0	2	0	0	I	1	1	0	0	2	5	4.07	-0.93	0
P214	C220	47	P	ILC	1.2	0	1	0	0	I	1	1	0	0	4	15	12.33	-2.67	0
P215	C221	35	P	DCIS	1.5	0	Tis	0	0	I	1	1	0	0	4	25	33.99	8.99	1
P216	C222	48	P	ILC	6	1	3	0	0	L	1	1	0	0	4	15	10.75	-4.25	0
P217	C223	56	P	IDC	1.8	0	1	1	1	I	1	1	0	0	4	10	10.05	0.05	0
P218	C224	33	P	IDC	1.5	0	1	0	0	I	1	1	0	0	2	55	50.98	-4.02	0
P219	C225	40	P	IDC	2.1	0	2	0	0	H	0	1	0	1	2	80	73.43	-6.57	1
P220	C226	36	T	DCIS	0.2	0	Tis	0	0	I	1	0	1	0	2	15	20.68	5.68	1
P221	C227	50	P	ILC	3.2	0	2	1	1	L	1	1	0	0	2	5	9.22	4.22	0
P222	C228	37	P	IDC	0.6	0	1	0	0	I	1	1	0	0	2	10	15.37	5.37	2
P223	C229	30	P	IDC	3	0	2	0	0	H	0	1	0	0	2	85	91.39	6.39	1
P224	C230	70	T	IDC	2.5	1	4	2	1	I	1	1	0	1	4	2.5	1.5	-1	0
P225	C231	53	P	IDC	2.3	1	2	1	1	H	0	0	1	0	4	75	71	-4	1
P226	C232	44	T	ILC	6	1	3	1	1	I	1	1	0	0	4	15	15.81	0.81	0
P227	C233	52	T	ILC	6	1	3	3	1	I	1	1	0	0	4	2.5	3.75	1.25	0
P228	C234	63	T	IDC	1.1	0	1	0	0	L	1	1	0	0	4	2.5	2.88	0.38	0
P229	C235	59	T	DCIS	3	0	Tis	0	0	L	1	0	1	0	4	15	20.67	5.67	1
P230	C236	66	P	DCIS	1.8	0	Tis	NA	NA	I	1	1	0	0	1	35	45.47	10.47	4
P231	C237	43	T	IDC	0.3	1	1	0	0	I	0	0	1	0	4	15	13.01	-1.99	0
P232	C238	53	P	IDC	0.8	0	1	0	0	H	0	0	0	1	2	55	65.4	10.4	2
P233	C239	44	P	IDC	2.2	0	2	0	0	H	1	0	1	0	2	45	40.89	-4.11	5
P234	C240	40	P	IDC	1.8	0	1	0	0	H	1	1	0	0	2	80	65.56	-14.44	1
P235	C241	50	P	IDC	1.1	0	1	0	0	I	1	1	1	0	2	25	26.89	1.89	0
P236	C242	49	P	IDC	1.1	0	1	0	0	L	1	1	0	0	2	5	5.73	0.73	0
P237	C243	44	P	DCIS	4.2	0	Tis	0	0	I	1	1	2	0	2	15	19.3	4.3	0
P238	C244	49	P	IDC	2.8	0	2	1mi	1	I	1	1	0	0	2	35	40.28	5.28	2
P239	C245	62	P	IDC	1.2	0	1	0	0	I	1	1	0	0	1	15	12.71	-2.29	0
P240	C246	56	P	IDC	1.6	0	1	0	0	I	1	1	0	0	1	15	16.82	1.82	0
P241	C247	56	P	IDC	1.3	0	1	0	0	I	1	1	0	0	2	15	15.36	0.36	0
(P239, bilateral)	C248		P	IDC	1.5	0	1	0	0	I	1	1	0	0	2	15	10.79	-4.21	0
P242	C249	54	P	IDC	2.1	1	2	isolated tumor cells	0	H	1	0	1	0	1	45	35.98	-9.02	1
P243	C250	49	T	IDC	0.5	0	1	1	1	H	0	0	1	0	1	30	30.1	0.1	2
P244	C251	41	T	IDC	0.15	0	1	0	0	I	1	1	0	0	1	10	5.22	-4.78	0
P245	C252	40	T	Mixed IDC and ILC	2.3	0	2	1	1	I	1	1	0	0	1	25	23.81	-1.19	0
P246	C253	50	T	IDC	9	0	3	2	1	H	1	1	0	1	1	15	12.1	-2.9	4
P247	C254	61	E	NA	NA	0	NA	NA	NA	NA	0	0	0	0	1	15	13.59	-1.41	0
P248	C255	45	P	IDC	0.8	0	1	0	0	I	1	1	0	0	2	5	3.46	-1.54	0
P249	C256	45	P	IDC	0.9	1	1	0	0	I	1	1	0	0	2	15	14.75	-0.25	0
P250	C257	47	P	IDC	1.5	0	1	0	0	I	1	1	0	0	2	5	8.22	3.22	0
P251	C258	44	T	DCIS	4.2	0	Tis	0	0	H	0	0	1	0	1	25	24.4	-0.6	1
P252	C259	47	T	IDC	2.5	1	2	1	1	I	1	1	0	0	1	2.5	4.6	2.1	0
P253	C260	59	P	IDC	2.1	0	2	0	0	I	1	1	0	0	2	15	15.57	0.57	0
P254	C261	38	P	IDC	0.5	0	1	0	0	L	1	1	0	0	2	25	27.87	2.87	0
P255	C262	48	T	IDC	0.6	0	1	1	1	I	0	0	1	0	2	15	19.41	4.41	0
P256	C263	53	P	IDC	0.5	1	1	0	0	I	1	1	2	0	1	5	4.09	-0.91	0
P257	C264	58	T	IDC	0.5	1	1	0	0	H	0	0	0	0	2	15	16.61	1.61	2
P258	C265	64	P	IDC	1.8	0	1	0	0	H	0	0	1	0	1	35	37.88	2.88	1
P259	C266	40	P	IDC	0.6	0	1	0	0	I	1	1	0	0	2	5	4.65	-0.35	0
P260	C267	44	P	IDC	2.2	1	2	2	1	I	1	1	0	0	1	25	20.71	-4.29	0
P261	C268	44	P	IDC	0.7	0	1	0	0	I	1	0	0	0	1	10	13.69	3.69	0
P262	C269	56	P	IDC	1.8	0	1	0	0	I	1	0	1	0	1	15	9.58	-5.42	1
P263	C270	48	P	ILC	2.5	0	2	0	0	I	1	1	0	0	1	5	3.81	-1.19	0
P264	C271	52	P	IDC	1.1	0	1	0	0	I	1	1	0	0	1	5	9.35	4.35	0
P265	C272	52	P	DCIS	4.7	0	Tis	0	0	L	1	1	0	0	1	15	14.82	-0.18	0
P266	C273	55	P	IDC	2.3	0	2	0	0	I	1	0	0	0	1	15	16.09	1.09	0
P267	C274	63	P	DCIS	0.9	0	Tis	NA	NA	L	1	1	0	0	1	5	7.81	2.81	0
P268	C275	61	P	IDC	0.5	0	1	0	0	L	1	1	0	0	1	2.5	3.53	1.03	0
P269	C276	62	P	IDC	7.8	0	3	1	1	H	1	1	0	1	1	75	64.36	-10.64	1
P270	C277	46	T	Micropapillary ca	6	0	3	2	1	I	1	1	0	1	1	45	38.82	-6.18	2
P271	C278	42	T	Tubular ca	0.9	1	1	isolated tumor cells	0	I	1	1	0	0	1	2.5	2.86	0.36	0
P272	C279	60	P	IDC	1.3	0	1	1	1	I	1	1	0	0	1	2.5	5.21	2.71	0
P273	C280	41	P	DCIS	4.2	0	Tis	0	0	I	0	0	0	1	1	5	8.09	3.09	0
P274	C281	56	P	IDC	2.4	0	2	0	0	I	1	1	0	0	1	15	19.05	4.05	0
P275	C282	54	P	IDC	0.6	0	1	1	1	L	1	1	0	0	1	2.5	2.19	-0.31	0
P276	C283	37	T	IDC	0.03	0	1	0	0	H	0	0	1	0	1	25	31.45	6.45	3
P277	C284	75	E	NA		0	NA	NA	NA	NA	1	0	0	0	1	25	24.34	-0.66	0
P278	C285	48	M	IDC	0.07	0	1	0	0	L	1	1	0	0	1	5	13.75	8.75	2
P279	C286	58	P	IDC	0.8	0	1	0	0	I	1	1	0	0	1	5	9.4	4.4	0
P280	C287	41	T	ILC	2.5	0	2	1	1	I	1	1	0	0	1	5	5.69	0.69	0
P281	C288	50	T	IDC	2.1	1	2	2	1	I	1	1	0	0	1	15	21.07	6.07	1
P282	C289	44	P	IDC	0.9	1	1	0	0	I	0	0	0	0	1	80	80.02	0.02	0
P283	C290	40	P	IDC	1.1	0	1	0	0	I	1	1	0	0	1	15	20.69	5.69	2
P284	C291	45	E	Mucinous ca	1.1	1	1	0	0	L	1	1	0	0	1	10	6.72	-3.28	0
P285	C292	45	E	Mucinous ca	1.1	0	1	0	0	L	1	1	0	0	1	10	6.72	-3.28	0
P286	C293	41	T	DCIS	5	0	Tis	0	0	H	0	0	1	1	1	2.5	1.91	-0.59	1
P287	C294	66	P	IDC	1.1	0	1	0	0	H	0	0	1	0	1	45	40.45	-4.55	0
P288	C295	42	T	IDC	1.5	1	1	2	1	I	1	1	0	0	1	15	22.93	7.93	5
P289	C296	45	P	Mucinous ca	2.1	0	2	0	0	L	1	1	0	0	1	15	21.01	6.01	4
P290	C297	42	P	IDC	2.5	0	2	1	1	H	1	1	1	0	1	25	22.88	-2.12	5
P291	C298	46	P	IDC	2.4	0	2	0	0	I	1	1	0	0	1	25	30.3	5.3	4
P292	C299	41	T	DCIS	4.8	0	Tis	0	0	I	1	1	0	0	1	2.5	4.86	2.36	0
P293	C300	44	P	DCIS	0.5	0	Tis	NA	NA	L	1	1	0	0	1	2.5	1.65	-0.85	0
P294	C301	73	P	ILC	2.9	0	2	0	0	L	1	0	0	0	1	2.5	3.31	0.81	0
P295	C302	72	P	IDC	5.8	0	3	1	1	I	1	1	0	0	1	25	33.2	8.2	1
P296	C303	46	P	IDC	2.1	0	2	0	0	I	1	1	0	0	1	25	35.27	10.27	4
P297	C304	57	P	IDC	1.1	0	1	1	1	L	1	1	0	0	1	2.5	0.86	-1.64	0
P298	C305	44	P	IDC	1.6	0	1	0	0	H	0	0	0	1	1	85	89.99	4.99	0
P299	C306	58	P	IDC	1.2	0	1	0	0	H	0	0	0	0	1	45	46.81	1.81	1
P300	C307	39	P	IDC	1.5	0	1	0	0	I	0	0	0	0	1	65	72.56	7.56	2
P301	C308	49	P	DCIS	2.4	0	Tis	0	0	I	1	0	0	0	1	15	17.09	2.09	0
P302	C309	35	P	DCIS	5.4	0	Tis	0	0	H	0	0	1	0	1	15	22.15	7.15	4
P303	C310	47	T	ILC	2.3	1	2	1	1	I	1	1	0	0	1	2.5	3.93	1.43	0
P304	C311	49	T	Mucinous ca	2.5	1	2	0	0	I	1	1	0	0	1	10	14.47	4.47	0
P305	C312	58	P	LCIS	1.5	0	Tis	0	0	I	0	0	1	0	1	15	18.4	3.4	0
P306	C313	37	T	IDC	3	1	2	0	0	H	1	1	0	0	1	25	23.74	-1.26	1
(P306, bilateral)	C314		T	IDC	0.07	0	1	0	0	L	1	1	0	0	1	5	5.04	0.04	0
P307	C315	54	P	IDC	2.3	0	2	0	0	H	1	1	0	0	1	65	75.07	10.07	1
P308	C316	63	T	IDC	3.2	1	2	3	1	H	0	0	2	0	1	75	82.66	7.66	1
P309	C317	54	P	IDC	1.6	0	1	1	1	I	1	1	0	0	1	15	18.3	3.3	0
P310	C318	53	P	IDC	1.5	0	1	0	0	I	1	1	0	0	1	5	5.11	0.11	0
P311	C319	55	P	IDC	2.5	1	2	0	0	I	1	1	0	0	2	10	11.29	1.29	0
P312	C320	68	P	IDC	2.8	0	2	0	0	I	1	0	0	0	2	5	6.87	1.87	0
P313	C321	51	P	IDC	2.1	0	2	0	0	I	1	1	0	0	2	7.5	7.49	-0.01	0
P314	C322	48	T	DCIS	1.4	0	Tis	0	0	I	1	1	0	0	2	5	7.38	2.38	0
P315	C323	55	E	Metaplastic ca	0.8	0	1	NA	NA	H	1	0	0	0	1	65	63.33	-1.67	1
P316	C324	41	P	IDC	2.5	1	2	1	1	I	1	1	0	0	2	35	41.2	6.2	1
P317	C325	45	P	IDC	1.8	0	1	0	0	I	1	1	1	0	2	25	33.24	8.24	1
P318	C326	52	P	IDC	2.7	0	2	0	0	H	1	1	0	1	2	5	5.37	0.37	1
P319	C327	43	P	IDC	1.8	0	1	0	0	I	1	1	1	0	1	45	42.72	-2.28	0
P320	C328	36	P	IDC	4	0	2	1	1	H	1	1	1	1	1	15	14.51	-0.49	1
P321	C329	46	P	IDC	0.6	0	1	1mi	1	I	1	1	0	0	1	5	9.1	4.1	0
P322	C330	56	T	IDC	1.5	1	1	1	1	I	1	1	0	0	1	35	30.28	-4.72	0
P323	C331	52	T	IDC	3	0	2	1mi	1	H	0	0	0	0	1	75	72.93	-2.07	1
P324	C332	55	P	Mixed IDC and ILC	1.6	0	1	0	0	I	1	0	0	0	1	15	20.71	5.71	1
P325	C333	60	P	IDC	2.3	0	2	0	0	H	0	0	1	0	1	25	28.68	3.68	4
P326	C334	48	T	IDC	6.5	0	3	1mi	1	H	0	0	0	1	1	75	84.69	9.69	1
P327	C335	61	P	IDC	0.7	0	1	0	0	I	1	1	0	0	1	15	18.47	3.47	0
P328	C336	46	T	IDC	4.5	0	2	0	0	H	1	0	0	0	1	45	44.95	-0.05	1
P329	C337	48	P	IDC	0.8	1	1	0	0	I	1	1	0	0	1	2.5	2.73	0.23	0
P330	C338	52	P	IDC	1	0	1	0	0	H	1	0	0	0	1	45	48.99	3.99	2
P331	C339	45	E	DCIS	2.5	0	Tis	NA	NA	I	1	1	2	0	1	2.5	1.61	-0.89	0
P332	C340	41	P	DCIS	1.3	0	Tis	0	0	I	1	1	0	0	1	7.5	9.21	1.71	0
P333	C341	64	P	IDC	1.9	0	1	0	0	I	1	1	0	0	1	15	19.25	4.25	0
P334	C342	54	T	IDC	0.005	0	1	0	0	H	0	0	1	0	1	25	20.39	-4.61	5
P335	C343	60	P	IDC	1.8	1	1	1	1	I	1	1	0	0	1	15	10.64	-4.36	0
P336	C344	53	P	IDC	1	0	1	0	0	I	1	0	0	0	1	15	15.15	0.15	0
P337	C345	43	P	IDC	1.7	0	1	1mi	1	H	0	0	0	0	1	85	90.22	5.22	4
P338	C346	46	P	DCIS	1	0	Tis	NA	NA	I	1	1	2	0	1	15	14.55	-0.45	0
P339	C347	37	T	IDC	2.8	1	2	1mi	1	L	1	1	0	0	1	2.5	0.69	-1.81	0
P340	C348	50	T	IDC	2	1	1	1	1	I	1	1	0	0	1	5	6.15	1.15	0
P341	C349	56	P	IDC	2.1	0	2	1	1	H	1	0	0	0	1	75	72.82	-2.18	1
P342	C350	50	T	IDC	2	1	1	1	1	I	1	1	0	0	1	25	30.2	5.2	1
P343	C351	63	P	IDC	1.5	0	1	1mi	1	I	1	1	0	0	1	15	14.17	-0.83	0
P344	C352	68	P	IDC	1.6	0	1	1	1	I	1	1	0	0	1	35	39.57	4.57	0
P345	C353	51	T	IDC	1	0	1	0	0	I	1	1	0	0	1	15	19.5	4.5	0
P346	C354	34	T	IDC	6.2	0	3	1	1	I	1	1	0	0	1	15	18.54	3.54	0
P347	C355	40	T	DCIS	0.5	0	Tis	0	0	H	1	0	1	1	1	2.5	1.6	-0.9	4
P348	C356	56	P	IDC	0.6	0	1	0	0	H	1	1	0	0	1	25	21.82	-3.18	2
P349	C357	41	B	IDC		0	NA	NA	NA	H	0	0	0	0	1	55	60.6	5.6	2
P350	C358	44	T	IDC	2.2	1	2	1	1	I	1	1	0	0	1	5	3.96	-1.04	0
P351	C359	25	T	DCIS	1.5	0	Tis	0	0	I	0	0	1	1	1	25	28.86	3.86	0
P352	C360	52	T	IDC	2.1	0	2	0	0	H	0	0	0	1	1	15	10.04	-4.96	1
P353	C361	50	P	IDC	0.8	0	1	0	0	I	1	1	0	0	1	10	13.05	3.05	0
P354	C362	43	P	IDC	1.7	1	1	0	0	H	1	1	1	0	2	25	28.6	3.6	5
P355	C363	44	P	IDC	2.5	0	2	1	1	H	1	1	1	0	1	55	57.39	2.39	5
P356	C364	50	P	IDC	1.5	0	1	1	1	I	1	1	0	0	2	2.5	3.65	1.15	0
P357	C365	38	P	IDC	1.5	0	1	0	0	I	1	1	0	0	2	15	16.21	1.21	0
P358	C366	48	T	IDC	1.2	1	1	1	1	I	1	1	2	0	2	5	7.74	2.74	0
(P358, bilateral)	C367		T	ILC	3	1	2	1	1	L	1	1	0	0	2	2.5	4.33	1.83	0
P359	C368	43	T	IDC	1.5	0	1	0	0	H	1	1	2	0	1	15	11.58	-3.42	1
P360	C369	42	E	IDC	0.6	0	1	NA	NA	H	0	0	0	0	1	80	83.59	3.59	1
P361	C370	59	P	DCIS	1.2	0	Tis	0	0	H	0	0	1	0	1	35	38.41	3.41	5
P362	C371	46	E	DCIS	2	0	Tis	NA	NA	L	1	1	0	0	1	2.5	4.9	2.4	0
P363	C372	48	T	IDC	1.4	0	1	0	0	H	0	0	1	0	1	35	33.6	-1.4	0
P364	C373	73	P	ILC	1.8	0	1	0	0	L	1	1	0	0	1	45	41.7	-3.3	0
(P411, mastectomy)	C374		B			0								0	1	15	21.94	6.94	3
P365	C375	55	P	IDC	1.7	0	1	1	1	I	1	1	0	0	1	35	36.61	1.61	0
P366	C376	49	P	IDC	0.6	0	1	0	0	I	1	1	0	0	1	10	9.39	-0.61	0
P367	C377	56	P	IDC	0.8	0	1	0	0	I	1	0	0	0	1	10	7.25	-2.75	0
P368	C378	43	P	Mucinous ca	1.1	0	1	0	0	I	1	1	0	0	1	35	34.46	-0.54	0
P369	C379	65	P	IDC	1.2	1	1	0	0	L	1	1	0	0	1	5	6.91	1.91	0
P370	C380	48	T	DCIS	6	0	Tis	0	0	H	0	0	1	0	1	35	30.63	-4.37	1
P371	C381	47	T	IDC	1.6	1	1	0	0	I	1	1	0	0	1	25	31.9	6.9	5
P372	C382	55	P	IDC	1.5	1	1	1	1	I	1	1	0	0	1	35	30.71	-4.29	0
P373	C383	51	T	ILC	4	1	2	isolated tumor cells	0	I	1	1	0	0	1	65	61.15	-3.85	0
P374	C384	50	T	Mucinous ca	3.5	1	2	0	0	I	1	1	0	0	1	15	17.67	2.67	0
P375	C385	58	P	ILC	3.5	0	2	0	0	L	1	0	0	0	1	0.5	0.95	0.45	0
P376	C386	43	T	Mucinous ca	1.5	0	1	0	0	I	1	1	0	0	1	5	9.23	4.23	0
P377	C387	46	P	IDC	0.4	0	1	0	0	I	1	1	0	0	1	35	45.72	10.72	5
P378	C388	61	P	IDC	2.6	0	2	1mi	1	I	1	1	1	0	1	35	30.34	-4.66	0
P379	C389	72	P	IDC	0.6	0	1	0	0	I	1	1	0	0	1	15	11.01	-3.99	0
P380	C390	47	P	IDC	1.7	0	1	0	0	I	1	1	0	0	4	15	23.28	8.28	1
P381	C391	53	P	IDC	1.7	0	1	0	0	I	1	0	0	0	1	2.5	1.61	-0.89	0
P382	C392	33	P	IDC	0.25	0	1	0	0	L	1	1	0	0	1	2.5	3.23	0.73	0
P383	C393	47	T	IDC	1.6	0	1	0	0	I	1	1	0	0	1	2.5	4.08	1.58	0
P384	C394	37	P	DCIS	1.5	0	Tis	NA	NA	I	1	1	2	0	2	2.5	4.05	1.55	0
P385	C395	67	P	IDC	2.8	0	2	2	1	H	1	0	2	0	1	35	35.92	0.92	3
P386	C396	39	P	IDC	0.5	0	1	0	0	H	0	0	0	0	1	85	83.08	-1.92	1
P387	C397	48	T	ILC	2.6	0	2	1	1	I	1	0	0	0	1	15	17.02	2.02	0
(P387, bilateral)	C398		T	Tubular ca	1.1	0	1	0	0	I	1	1	0	0	1	2.5	4.97	2.47	0
P388	C399	62	P	IDC	2	0	2	1	1	I	1	1	0	0	1	2.5	2.28	-0.22	0
P389	C400	44	P	IDC	0.6	0	1	0	0	I	1	1	0	0	1	10	12.06	2.06	0
P390	C401	41	T	IDC	0.5	0	1	1	1	L	1	1	0	0	4	1	4.22	3.22	0
P391	C402	53	P	IDC	3.1	0	2	0	0	H	0	1	0	0	1	20	36.16	16.16	1
P392	C403	60	T	IDC	1.7	0	1	0	0	I	1	1	0	0	1	15	17.06	2.06	0
P393	C404	47	T	IDC	3.1	1	2	1	1	I	1	1	1	0	4	45	46.66	1.66	0
P394	C405	65	E	DCIS	0.6	0	Tis	0	0	L	1	1	0	0	1	2.5	4.5	2	0
P395	C406	67	P	IDC	1.5	0	1	2	1	I	1	1	0	0	1	5	9.69	4.69	0
P396	C407	49	T	IDC	2.2	1	2	1mi	1	H	1	1	1	0	1	75	80.69	5.69	1
P397	C408	63	T	IDC	0.5	0	1	1mi	1	H	0	0	0	0	1	2.5	5.05	2.55	4
P398	C409	49	T	IDC	8	0	3	2	1	H	1	1	0	1	1	2.5	0.9	-1.6	1
P399	C410	44	P	IDC	1.8	0	1	2	1	I	1	1	0	0	1	45	40.83	-4.17	0
P400	C411	42	T	Solid papillary ca	0.55	1	1	0	0	I	1	1	0	0	4	2.5	3.35	0.85	0
P401	C412	43	T	Mixed IDC and ILC	2.5	1	2	isolated tumor cells	0	I	1	1	0	0	4	2.5	15.67	13.17	5
P402	C413	66	P	IDC	0.8	0	1	0	0	I	1	1	0	0	1	15	12.79	-2.21	0
P403	C414	36	P	IDC	0.015	0	1	0	0	I	0	0	1	1	4	45	44.21	-0.79	0
P404	C415	38	P	IDC	0.8	0	1	0	0	L	1	1	0	0	4	2.5	9.78	7.28	1
P405	C416	46	T	DCIS	9	0	Tis	0	0	I	1	0	0	0	1	1	4.94	3.94	0
P406	C417	45	T	IDC	3.5	0	2	0	0	I	1	1	0	0	1	45	47.73	2.73	0
P407	C418	57	P	IDC	1.8	0	1	1	1	H	0	0	1	0	1	35	31.55	-3.45	1
P408	C419	50	T	IDC	3.5	1	2	1	1	I	1	1	0	0	1	2.5	4.19	1.69	0
(P513, mastectomy)	C420		B			0								0	1	2.5	2.23	-0.27	0
(P464, mastectomy)	C421		B			0								0	1	15	19.1	4.1	0
P409	C422	48	P	IDC	2.1	1	2	0	0	L	1	1	0	0	1	10	11.43	1.43	0
(P638, mastectomy)	C423		B			0								0	1	45	46.88	1.88	0
P410	C424	43	P	DCIS	3	0	Tis	NA	NA	I	1	1	1	0	1	2.5	5.48	2.98	0
P411	C425	47	T	IDC	3	1	2	2	1	I	1	1	0	0	1	15	21.94	6.94	5
P412	C426	50	P	IDC	2.1	0	2	0	0	I	1	1	0	0	1	2.5	4.9	2.4	0
(P412, bilateral)	C427		T	IDC	0.6	1	1	0	0	I	1	1	2	0	1	7.5	8.02	0.52	0
P413	C428	46	P	IDC	0.8	0	1	0	0	H	0	0	0	1	1	15	12.48	-2.52	1
P414	C429	47	P	IDC	2.5	1	2	0	0	H	1	1	1	0	1	35	31.94	-3.06	1
P415	C430	45	T	IDC	1.5	0	1	0	0	I	0	0	1	0	1	15	19.97	4.97	0
P416	C431	72	T	IDC	3.5	1	2	2	1	I	1	1	0	0	1	25	21.11	-3.89	0
P417	C432	44	P	IDC	2.5	0	2	1	1	I	1	1	1	0	1	25	26.01	1.01	0
P418	C433	25	P	IDC	2.8	0	2	2	1	H	1	1	0	0	1	55	56.14	1.14	5
P419	C434	52	P	IDC	4.5	0	2	0	0	H	0	0	1	0	1	45	40.4	-4.6	5
P420	C435	48	P	Micropapillary ca	1.6	0	1	0	0	H	1	1	1	0	1	35	31.52	-3.48	1
P421	C436	42	P	Mucinous ca	1.5	0	1	0	0	L	1	1	0	0	1	15	23.04	8.04	2
P422	C437	32	P	IDC	1.2	0	1	0	0	H	1	1	2	0	1	15	17.95	2.95	1
P423	C438	38	T	DCIS	4.5	0	Tis	0	0	L	1	1	0	0	1	2.5	2.88	0.38	0
P424	C439	56	T	IDC	4	0	2	0	0	H	0	0	0	0	1	35	32.52	-2.48	5
P425	C440	42	P	IDC	0.7	0	1	0	0	I	1	1	1	0	1	7.5	5.84	-1.66	0
P426	C441	72	P	IDC	1.1	1	1	0	0	I	1	1	0	0	1	5	7.07	2.07	0
P427	C442	47	P	IDC	1.8	1	1	0	0	I	1	1	0	0	1	15	17.8	2.8	0
P428	C443	35	T	IDC	0.2	0	1	0	0	I	0	0	0	1	1	65	61.5	-3.5	0
P429	C444	45	P	IDC	1.5	0	1	0	0	H	0	0	0	0	1	65	52.11	-12.89	5
P430	C445	33	T	IDC	4	0	2	1	1	H	1	1	0	1	1	2.5	2.29	-0.21	1
P431	C446	39	P	ILC	0.15	0	1	0	0	L	1	1	0	0	1	2.5	1.38	-1.12	0
P432	C447	49	T	IDC	0.3	1	1	0	0	L	1	1	0	0	1	2.5	1.14	-1.36	0
P433	C448	71	T	IDC	1.7	0	1	0	0	H	0	0	0	0	1	85	83.68	-1.32	2
P434	C449	40	T	IDC	5.4	0	3	2	1	I	1	1	0	1	1	0.5	0.84	0.34	0
P435	C450	48	P	IDC	2.7	0	2	1	1	I	1	1	0	0	1	35	37.69	2.69	0
(P609, mastectomy)	C451		B			0								0	1	7.5	8.86	1.36	0
P436	C452	40	T	IDC	4	0	2	1	1	I	1	1	0	0	1	5	7.9	2.9	0
P437	C453	35	T	IDC	3.5	1	2	1	1	H	1	1	0	0	1	35	39.94	4.94	0
P438	C454	48	P	ILC	1.5	1	1	2	1	I	1	1	0	0	1	2.5	4.98	2.48	0
P439	C455	23	P	IDC	1.1	0	1	0	0	I	1	1	0	0	1	5	8.5	3.5	0
P440	C456	29	P	IDC	3.1	1	2	0	0	H	1	1	0	0	1	65	61.31	-3.69	1
P441	C457	48	P	IDC	1.6	0	1	1	1	I	1	1	0	0	1	25	29.48	4.48	0
P442	C458	46	P	LCIS	3.5	0	Tis	NA	NA	L	1	1	0	0	1	2.5	4.15	1.65	0
P443	C459	61	P	IDC	0.7	0	1	0	0	H	0	0	0	0	2	65	70.11	5.11	1
P444	C460	54	T	IDC	7	0	3	3	1	H	0	0	1	1	1	45	40.26	-4.74	1
P445	C461	58	T	IDC	0.7	0	1	0	0	I	1	1	0	0	1	5	4.64	-0.36	0
(P445, bilateral)	C462		T	IDC	1.1	0	1	1	1	I	1	1	0	0	1	2.5	3.06	0.56	0
P446	C463	53	P	IDC	2.7	0	2	3	1	H	1	0	1	0	2	75	58.96	-16.04	1
P447	C464	56	P	IDC	0.8	0	1	0	0	I	1	1	0	0	1	7.5	13.58	6.08	5
P448	C465	71	P	Encapsulated papillary ca	1.3	0	Tis	0	0	I	1	1	0	0	2	5	11.14	6.14	2
P449	C466	47	P	IDC	1.7	1	1	0	0	I	1	1	0	0	1	15	12.91	-2.09	0
P450	C467	54	P	IDC	1.5	0	1	0	0	H	0	0	0	0	2	55	57.88	2.88	0
P451	C468	44	T	IDC	3	0	2	0	0	I	1	1	1	0	1	15	21.05	6.05	1
P452	C469	41	P	IDC	2	0	1	0	0	I	1	1	0	0	1	2.5	4.98	2.48	0
P453	C470	47	P	Mucinous ca	0.8	0	1	0	0	I	1	1	0	0	1	10	9.16	-0.84	0
P454	C471	40	T	DCIS	1.3	0	Tis	0	0	L	1	1	0	0	1	2.5	4.99	2.49	0
P455	C472	52	P	IDC	0.7	0	1	0	0	L	1	0	0	0	1	2.5	0.39	-2.11	0
P456	C473	52	T	Metaplastic ca	7.8	0	3	0	0	H	1	0	0	0	1	75	63.93	-11.07	1
P457	C474	46	T	Mixed IDC and ILC	4.5	0	2	0	0	I	1	1	0	0	2	25	23.89	-1.11	0
P458	C475	52	P	IDC	0.7	0	1	1	1	I	1	1	0	0	2	2.5	6.31	3.81	0
P459	C476	53	T	IDC	3.5	0	2	1	1	I	1	0	0	0	2	15	16.35	1.35	0
P460	C477	78	P	IDC	2.5	0	2	1	1	I	1	1	0	0	1	25	27.48	2.48	0
P461	C478	57	P	IDC	2.2	0	2	0	0	H	0	0	0	0	1	75	75.72	0.72	5
P462	C479	38	P	IDC	2.1	0	2	1	1	H	0	0	0	0	1	85	88.23	3.23	0
P463	C480	55	T	Metaplastic ca	1.8	0	1	0	0	I	0	0	0	0	1	80	84.33	4.33	0
(P463, bilateral)	C481		E	LCIS	1.2	0	Tis	NA	NA	L	1	1	0	0	1	2.5	2.07	-0.43	0
P464	C482	39	P	Mucinous ca	2.3	0	2	1	1	L	1	1	0	0	1	15	22.83	7.83	1
P465	C483	35	T	IDC	5	0	2	3	1	L	1	1	0	1	1	2.5	4.52	2.02	0
P466	C484	43	T	DCIS	2	0	Tis	0	0	I	1	1	0	0	1	2.5	2.47	-0.03	0
P467	C485	76	T	IDC	0.2	1	1	0	0	L	1	1	0	0	1	10	9.83	-0.17	0
P468	C486	46	P	IDC	3.4	0	2	1mi	1	H	0	0	0	0	1	15	18.65	3.65	1
P469	C487	42	P	DCIS	1.2	0	Tis	NA	NA	L	1	1	0	0	2	2.5	3.89	1.39	0
P470	C488	43	P	IDC	4.2	0	2	2	1	H	0	0	0	0	1	75	78.77	3.77	5
P471	C489	49	T	ILC	7.1	0	3	1	1	L	1	1	0	0	1	2.5	0.95	-1.55	0
P472	C490	48	P	IDC	1.5	0	1	0	0	H	0	0	0	0	1	35	37.44	2.44	2
P473	C491	51	P	IDC	3	0	2	0	0	H	0	0	0	0	1	35	43.71	8.71	1
P474	C492	43	P	IDC	0.9	0	1	1	1	I	1	1	0	0	1	2.5	7.85	5.35	5
P475	C493	65	P	IDC	0.9	0	1	0	0	H	0	0	1	0	1	25	34.48	9.48	1
P476	C494	42	T	ILC	2.2	0	2	0	0	I	1	1	0	0	1	7.5	12.3	4.8	0
P477	C495	38	P	DCIS	1.2	0	Tis	NA	NA	L	1	1	0	0	1	0.5	0.99	0.49	0
P478	C496	56	P	IDC	2.5	0	2	0	0	I	1	1	0	0	1	7.5	11.94	4.44	0
P479	C497	35	P	IDC	0.6	0	1	1	1	I	1	1	0	0	1	2.5	2.36	-0.14	0
P480	C498	24	P	IDC	2.6	0	2	1	1	I	1	1	0	0	1	15	16.95	1.95	0
P481	C499	32	E	DCIS	2	0	Tis	NA	NA	L	1	1	0	0	1	2.5	4.39	1.89	0
P482	C500	59	P	IDC	0.7	0	1	0	0	H	0	0	1	0	1	25	32.5	7.5	4
P483	C501	48	P	Encapsulated papillary ca	1.9	0	Tis	0	0	I	1	1	0	0	4	2.5	2.98	0.48	0
P484	C502	46	P	IDC	1.8	0	1	1mi	1	I	0	0	1	1	1	35	34.35	-0.65	0
P485	C503	58	P	ILC	0.8	1	1	0	0	L	1	0	0	0	1	15	11.75	-3.25	0
P486	C504	56	P	IDC	2.2	0	2	0	0	I	0	0	0	0	1	35	30.74	-4.26	0
P487	C505	48	T	IDC	3	0	2	0	0	I	1	1	0	0	1	10	14.3	4.3	0
P488	C506	49	P	IDC	3	0	2	0	0	I	1	1	0	0	1	25	22.21	-2.79	0
P489	C507	33	T	IDC	1.8	1	1	0	0	H	0	0	0	0	4	85	88.62	3.62	0
P490	C508	52	P	IDC	2.8	0	2	0	0	H	0	0	0	0	1	55	59.88	4.88	0
P491	C509	60	P	DCIS	3	0	Tis	0	0	H	0	0	1	0	4	25	27.29	2.29	1
P492	C510	38	T	IDC	1	0	1	0	0	I	1	1	0	0	4	15	19.51	4.51	0
P493	C511	57	T	IDC	1.9	1	1	0	0	I	0	0	0	0	4	55	54.14	-0.86	0
P494	C512	44	T	IDC	1.7	1	1	0	0	I	1	1	0	0	1	2.5	3.75	1.25	0
P495	C513	46	T	IDC	2.2	0	2	0	0	H	1	1	0	0	4	55	52.39	-2.61	0
(P560, mastectomy)	C514		B			0								0	1	65	65.79	0.79	0
P496	C515	62	P	Mixed IDC and ILC	1.4	0	1	0	0	I	1	1	0	0	1	15	10.66	-4.34	0
P497	C516	57	P	IDC	1.7	0	1	1	1	I	1	1	0	0	1	7.5	15.75	8.25	1
P498	C517	44	P	IDC	1.6	0	1	0	0	I	1	1	0	0	1	15	21.11	6.11	1
P499	C518	71	P	IDC	2.4	0	2	3	1	H	0	0	1	1	1	65	60.25	-4.75	1
P500	C519	59	T	IDC	2.4	1	2	1	1	I	1	1	0	0	1	15	19.1	4.1	0
P501	C520	57	P	IDC	0.3	0	1	2	1	H	1	1	0	1	1	7.5	10.78	3.28	2
P502	C521	43	T	Mucinous ca	3.8	0	2	1	1	I	1	1	0	0	4	7.5	8.41	0.91	0
P503	C522	46	P	IDC	0.3	0	1	0	0	I	1	1	0	0	1	15	17.16	2.16	0
P504	C523	50	P	IDC	0.8	1	1	0	0	H	0	0	1	0	1	55	51.76	-3.24	1
P505	C524	63	P	IDC	2.1	0	2	0	0	I	1	1	0	0	1	2.5	7.5	5	1
P506	C525	49	P	IDC	0.6	0	1	1	1	I	1	1	0	0	1	2.5	4.11	1.61	0
(P506, bilateral)	C526		P	IDC	1.6	1	1	0	0	I	1	1	0	0	1	2.5	1.06	-1.44	0
P507	C527	54	P	Mucinous ca	3.7	0	2	0	0	I	1	1	0	0	1	15	15.22	0.22	0
P508	C528	44	P	IDC	0.9	0	1	0	0	I	1	1	0	0	1	7.5	7.2	-0.3	0
P509	C529	46	T	IDC	9.5	0	3	2	1	I	0	0	0	0	1	65	66.66	1.66	0
P510	C530	49	T	DCIS	5	0	Tis	0	0	L	1	1	0	0	1	10	10.57	0.57	0
P511	C531	47	P	LCIS	2.8	0	Tis	NA	NA	H	1	1	0	0	1	15	23.39	8.39	2
P512	C532	55	P	IDC	0.15	0	1	0	0	H	0	0	0	1	1	75	82.06	7.06	2
P513	C533	52	T	ILC	1.7	1	1	0	0	I	1	1	0	0	1	5	5.4	0.4	0
(P513, bilateral)	C534		P	DCIS	0.8	0	Tis	NA	NA	L	1	1	0	0	1	10	7.88	-2.12	0
P514	C535	45	T	IDC	0.6	1	1	1	1	I	1	1	0	0	1	2.5	4.81	2.31	0
P515	C536	41	P	IDC	2.5	0	2	0	0	H	0	0	0	0	1	75	79.01	4.01	2
P516	C537	49	P	IDC	2.3	0	2	1mi	1	I	1	1	0	0	1	25	27.03	2.03	0
P517	C538	59	P	IDC	0.7	0	1	0	0	I	1	1	0	0	1	15	17.9	2.9	0
P518	C539	60	P	DCIS	1.7	0	Tis	0	0	I	1	1	0	0	1	2.5	3.89	1.39	0
P519	C540	42	P	DCIS	0.5	0	Tis	1mi	1	I	0	0	0	0	1	65	56.78	-8.22	1
P520	C541	68	P	DCIS	0.35	0	Tis	NA	NA	I	1	1	0	0	1	5	4.82	-0.18	0
P521	C542	51	P	IDC	0.15	1	1	0	0	H	0	0	1	0	1	35	35.13	0.13	1
P522	C543	70	P	IDC	2.1	0	2	1mi	1	I	0	0	0	0	1	75	54.44	-20.56	4
P523	C544	47	P	Metaplastic ca	2.4	0	2	0	0	H	0	0	0	0	1	75	68.43	-6.57	5
P524	C545	39	P	IDC	1.4	1	1	0	0	I	1	1	0	0	1	2.5	4.46	1.96	0
P525	C546	48	P	IDC	1.6	1	1	1	1	I	1	1	0	0	1	15	17.11	2.11	0
P526	C547	48	T	IDC	4.5	0	2	1	1	I	1	1	0	0	1	15	14.95	-0.05	0
P527	C548	43	P	Giant cell ca	1.9	1	1	2	1	H	1	1	0	0	1	15	27.39	12.39	1
P528	C549	58	T	IDC	1.5	1	1	1	1	I	1	1	0	0	1	25	27.11	2.11	0
P529	C550	51	T	IDC	0.09	0	1	0	0	L	1	1	0	0	1	5	6.28	1.28	0
P530	C551	63	T	DCIS	5	0	Tis	0	0	H	0	0	1	0	1	25	26.29	1.29	0
P531	C552	56	T	IDC	7	0	3	2	1	I	1	1	0	0	1	15	17.13	2.13	0
P532	C553	47	P	IDC	1.9	0	1	0	0	H	0	0	0	0	1	55	52.5	-2.5	0
P533	C554	49	T	ILC	5.5	0	3	3	1	I	1	1	0	0	1	7.5	4.46	-3.04	0
P534	C555	46	T	IDC	2.5	0	2	0	0	I	1	1	0	0	1	15	13.6	-1.4	0
P535	C556	57	T	ILC	3.5	1	2	1	1	I	1	1	0	0	1	2.5	5	2.5	0
P536	C557	64	P	IDC	2.5	0	2	1mi	1	I	1	1	0	0	1	15	12.64	-2.36	0
P537	C558	37	E	IDC	0.5	0	1	0	0	I	1	1	0	0	1	15	13.56	-1.44	0
P538	C559	34	P	IDC	1.1	0	1	1	1	I	1	1	0	0	1	45	40.24	-4.76	0
P539	C560	40	T	IDC	2.3	1	2	1	1	I	1	1	0	0	1	15	15.18	0.18	0
P540	C561	58	P	IDC	2.4	1	2	0	0	H	0	0	0	0	1	35	38.87	3.87	0
P541	C562	50	P	IDC	2	0	1	0	0	I	1	1	0	0	1	5	8.18	3.18	0
P542	C563	58	P	IDC	2.6	0	2	0	0	H	1	1	0	0	1	85	87.16	2.16	0
P543	C564	47	T	ILC	6	0	3	0	0	I	1	1	0	0	2	7.5	6.38	-1.12	0
P544	C565	40	P	DCIS	2	0	Tis	NA	NA	I	1	1	0	0	1	2.5	5.33	2.83	0
P545	C566	47	T	IDC	0.8	1	1	0	0	I	1	1	0	0	1	2.5	4.37	1.87	0
P546	C567	62	P	IDC	2.1	0	2	0	0	H	0	0	1	0	2	65	63.35	-1.65	0
P547	C568	43	T	IDC	0.05	1	1	0	0	H	0	0	1	0	2	15	23.65	8.65	4
P548	C569	65	P	IDC	1.2	0	1	0	0	I	1	1	0	0	2	7.5	6.95	-0.55	0
P549	C570	72	P	IDC	2.1	0	2	1	1	I	1	1	0	0	2	7.5	10.85	3.35	0
P550	C571	51	T	IDC	1.9	0	1	1	1	I	1	1	0	0	1	45	49.39	4.39	0
P551	C572	48	P	IDC	1.8	1	1	1	1	I	1	1	0	0	1	2.5	4.64	2.14	0
P552	C573	51	P	IDC	1.5	0	1	0	0	I	1	1	0	0	1	2.5	5.76	3.26	0
P553	C574	51	P	IDC	1.2	0	1	1	1	I	1	1	0	0	2	2.5	3.71	1.21	0
P554	C575	47	P	Metaplastic ca	1.2	0	1	0	0	H	0	0	0	0	1	55	45.7	-9.3	5
P555	C576	50	T	DCIS	8	0	Tis	1mi	1	I	1	1	0	0	2	2.5	2.29	-0.21	0
P556	C577	44	P	IDC	1.4	0	1	1	1	I	1	1	0	0	1	5	9.18	4.18	0
P557	C578	62	P	IDC	1.2	0	1	0	0	I	1	0	0	0	1	5	5.28	0.28	0
P558	C579	49	P	Mucinous ca	2.1	0	2	0	0	I	1	1	0	0	1	15	5.83	-9.17	4
P559	C580	61	P	IDC	1	0	1	0	0	I	1	1	0	0	1	2.5	0.76	-1.74	0
P560	C581	55	P	IDC	1.8	0	1	1	1	H	1	0	0	0	1	75	76.09	1.09	0
P561	C582	57	P	IDC	3	0	2	1	1	H	0	0	0	0	1	85	94.71	9.71	1
P562	C583	50	T	IDC	2.5	1	2	1	1	I	1	1	0	0	1	15	18.98	3.98	0
P563	C584	56	T	IDC	2.4	0	2	0	0	I	1	0	0	0	1	25	22.21	-2.79	0
P564	C585	54	T	IDC	0.6	0	1	0	0	L	1	0	1	0	1	25	26.47	1.47	0
P565	C586	34	P	Mucinous ca	2.3	0	2	0	0	I	1	1	0	0	1	10	9.31	-0.69	0
P566	C587	69	T	DCIS	6	0	Tis	0	0	H	0	0	1	0	1	35	37.68	2.68	0
P567	C588	57	P	Mucinous ca	1.4	1	1	0	0	I	1	0	0	0	1	15	13.38	-1.62	0
P568	C589	54	P	IDC	2.3	0	2	0	0	I	1	1	0	0	1	5	8.41	3.41	0
P569	C590	38	T	IDC	1.9	1	1	0	0	H	1	1	0	0	1	35	34.15	-0.85	0
P570	C591	40	P	IDC	1.1	0	1	0	0	H	1	1	0	0	1	35	31.7	-3.3	0
P571	C592	46	T	IDC	3.5	1	2	1	1	I	1	1	1	0	1	7.5	5.39	-2.11	0
P572	C593	35	P	IDC	0.9	0	1	0	0	I	0	0	2	1	1	65	51.82	-13.18	5
P573	C594	43	P	DCIS	0.9	0	Tis	0	0	I	1	1	0	0	1	15	14.33	-0.67	0
P574	C595	52	P	IDC	2.5	0	2	0	0	I	1	1	0	0	1	15	14.83	-0.17	0
P575	C596	76	P	IDC	2.2	0	2	0	0	I	1	1	0	0	1	15	13.22	-1.78	0
P576	C597	44	P	DCIS	0.2	0	Tis	0	0	H	1	1	0	0	1	25	28.59	3.59	0
P577	C598	48	T	IDC	1.5	0	1	0	0	I	1	1	0	0	1	25	20.95	-4.05	0
P578	C599	36	P	IDC	0.6	0	1	0	0	I	1	1	2	0	1	15	19.49	4.49	0
P579	C600	70	P	IDC	1.2	0	1	1	1	I	1	1	0	0	1	15	9.26	-5.74	5
P580	C601	53	T	IDC	0.03	0	1	0	0	I	1	0	1	0	1	35	30.25	-4.75	0
P581	C602	46	P	IDC	1.5	0	1	0	0	H	0	0	1	0	1	35	32.14	-2.86	1
P582	C603	77	P	Encapsulated papillary ca	1.9	0	Tis	0	0	I	1	1	0	0	1	5	6.51	1.51	0
P583	C604	52	P	Tubular ca	0.5	0	1	1	1	L	1	1	0	0	1	2.5	0.17	-2.33	0
P584	C605	42	T	IDC	0.3	1	1	0	0	I	1	1	0	0	1	25	25.26	0.26	0
P585	C606	45	P	DCIS	2	0	Tis	0	0	I	1	1	0	0	1	2.5	4.32	1.82	0
P586	C607	57	P	DCIS	2	0	Tis	NA	NA	I	1	0	1	0	1	15	14.62	-0.38	0
P587	C608	41	T	IDC	4	1	2	1	1	I	1	1	0	0	1	5	9.08	4.08	0
P588	C609	51	T	IDC	1.3	0	1	1	1	I	0	0	0	0	1	0.5	0.22	-0.28	0
P589	C610	57	P	IDC	0.3	0	1	0	0	I	0	0	1	0	1	35	31.81	-3.19	0
P590	C611	41	T	IDC	2.5	1	2	2	1	I	1	1	0	0	1	35	35.79	0.79	0
P591	C612	44	T	IDC	3.5	0	2	0	0	I	1	1	0	0	1	15	16.33	1.33	0
P592	C613	56	P	IDC	1.5	0	1	0	0	I	1	1	0	0	1	10	12.17	2.17	0
P593	C614	42	P	DCIS	3	0	Tis	0	0	I	0	0	1	1	1	2.5	2.26	-0.24	0
P594	C615	52	P	IDC	1.7	0	1	0	0	I	1	0	0	0	1	25	21.39	-3.61	0
P595	C616	46	T	ILC	4.7	0	2	1	1	I	1	1	0	0	4	15	18.56	3.56	0
P596	C617	31	P	IDC	1	0	1	0	0	H	0	0	0	0	1	75	73.9	-1.1	1
P597	C618	32	P	IDC	0.15	0	1	0	0	I	0	0	1	1	1	5	4.64	-0.36	0
P598	C619	57	T	IDC	1.1	1	1	2	1	L	1	0	0	0	4	2.5	1.67	-0.83	0
P599	C620	49	T	IDC	1.4	0	1	2	1	H	1	1	0	0	4	25	28.69	3.69	0
P600	C621	63	T	IDC	4.2	0	2	3	1	I	1	1	0	0	1	25	28.49	3.49	0
P601	C622	62	T	DCIS	7.5	0	Tis	0	0	H	0	0	1	0	4	35	36.81	1.81	4
P602	C623	51	P	IDC	1.8	0	1	1	1	I	1	1	0	0	4	35	33.08	-1.92	0
P603	C624	56	P	IDC	1.5	0	1	0	0	I	0	0	0	0	1	2.5	4.16	1.66	0
P604	C625	38	T	IDC	4	0	2	0	0	I	1	1	0	0	4	15	20.84	5.84	1
P605	C626	38	P	IDC	1.8	0	1	0	0	I	1	1	0	0	4	15	20.63	5.63	1
P606	C627	42	P	Mucinous ca	1.7	1	1	0	0	L	1	1	0	0	1	2.5	0.35	-2.15	0
P607	C628	56	P	IDC	1.4	0	1	0	0	I	1	1	0	0	1	15	18.68	3.68	0
P608	C629	43	P	IDC	2.9	1	2	1mi	1	I	1	1	0	0	4	7.5	12.27	4.77	0
P609	C630	52	T	IDC	1.1	1	1	0	0	I	0	0	0	0	1	20	23.34	3.34	0
P610	C631	47	M	DCIS	0.2	0	Tis	NA	NA	I	1	1	0	0	4	2.5	1.8	-0.7	0
P611	C632	57	P	IDC	0.01	0	1	0	0	I	1	0	1	0	1	15	15.29	0.29	0
P612	C633	29	P	Metaplastic ca	2.1	0	2	0	0	I	0	0	0	0	1	75	76.94	1.94	0
P613	C634	63	P	IDC	0.3	0	1	0	0	I	1	1	0	0	1	15	8.44	-6.56	5
P614	C635	49	T	IDC	3.5	1	2	2	1	I	1	1	0	0	1	10	11.65	1.65	0
P615	C636	36	P	IDC	1.9	0	1	1	1	I	1	1	0	0	1	35	36.87	1.87	0
P616	C637	65	T	IDC	1.8	0	1	0	0	I	1	1	0	0	1	2.5	1.75	-0.75	0
P617	C638	49	P	ILC	1.5	0	1	0	0	I	1	1	0	0	1	2.5	1.94	-0.56	0
P618	C639	54	P	IDC	1.8	0	1	1	1	I	1	1	0	0	1	7.5	6.2	-1.3	0
P619	C640	65	P	DCIS	3	0	Tis	0	0	I	1	1	0	0	1	2.5	4.96	2.46	0
P620	C641	41	E	NA		0	NA	NA	NA	NA	0	0	0	0	1	75	64.88	-10.12	4
P621	C642	40	P	IDC	1.3	0	1	1mi	1	I	1	1	0	0	1	2.5	4.63	2.13	0
P622	C643	61	E	NA		0	NA	NA	NA	NA	0	0	1	0	1	55	48.61	-6.39	1
P623	C644	45	P	IDC	0.9	0	1	0	0	L	1	1	0	0	1	7.5	10.18	2.68	0
P624	C645	45	P	IDC	0.8	0	1	0	0	H	0	0	0	1	1	85	82.86	-2.14	5
P625	C646	41	P	IDC	2.8	0	2	1	1	I	1	1	1	0	1	27.5	36.94	9.44	5
P626	C647	38	P	IDC	1.3	0	1	0	0	I	1	1	0	0	1	15	15.76	0.76	0
(P626, bilateral)	C648		P	DCIS	3	0	Tis	NA	NA	I	1	1	0	0	1	2.5	2.97	0.47	0
P627	C649	46	P	IDC	2.5	0	2	0	0	I	1	1	0	0	1	25	23	-2	0
P628	C650	48	P	IDC	1.5	0	1	0	0	I	1	1	0	0	1	15	17.94	2.94	0
P629	C651	55	T	ILC	9	0	3	0	0	L	1	1	0	0	1	2.5	1.51	-0.99	0
P630	C652	59	T	IDC	2	1	1	1mi	1	I	1	1	1	0	1	25	27.06	2.06	0
P631	C653	60	P	DCIS	1.7	0	Tis	NA	NA	I	1	1	0	0	1	2.5	4.94	2.44	0
P632	C654	45	P	IDC	1.5	0	1	0	0	H	1	0	0	0	1	55	56.12	1.12	0
P633	C655	57	T	IDC	0.015	0	1	0	0	H	0	0	1	0	1	65	63.12	-1.88	5
P634	C656	48	T	DCIS	2	0	Tis	0	0	H	0	0	0	0	1	55	55.17	0.17	3
P635	C657	51	T	ILC	8	0	3	2	1	I	1	1	0	1	1	5	2.69	-2.31	0
P636	C658	76	P	IDC	0.7	0	1	NA	NA	I	1	1	0	0	1	15	21.2	6.2	2
P637	C659	58	T	IDC	10	0	3	0	0	H	1	0	0	1	1	55	54.76	-0.24	4
P638	C660	45	T	IDC	2	1	1	0	0	H	1	0	1	0	1	45	45.52	0.52	1
P639	C661	44	P	ILC	0.3	1	1	0	0	L	1	0	0	0	1	2.5	0.32	-2.18	0
P640	C662	45	P	DCIS	0.9	0	Tis	NA	NA	I	1	1	0	0	1	5	6.39	1.39	0
P641	C663	83	T	IDC	2.4	1	2	0	0	I	1	1	0	0	4	2.5	3.56	1.06	0
P642	C664	45	P	IDC	1	0	1	0	0	I	1	1	0	0	1	10	8.27	-1.73	0
P643	C665	71	P	IDC	1.3	0	1	0	0	L	1	1	0	0	1	10	9.08	-0.92	0
P644	C666	43	T	IDC	0.12	0	1	2	1	I	1	1	0	0	4	15	18.81	3.81	0
P645	C667	43	E	NA		0	NA	NA	NA	NA	0	0	0	1	1	5	9.87	4.87	0
P646	C668	42	P	IDC	2.8	0	2	1mi	1	I	1	1	0	0	4	5	9.46	4.46	0
P647	C669	38	P	IDC	2.2	0	2	0	0	I	1	1	0	0	4	55	61.4	6.4	1
P648	C670	39	T	DCIS	6.5	0	Tis	0	0	H	1	1	1	0	4	10	15.45	5.45	1
P649	C671	49	T	DCIS	0.5	0	Tis	0	0	I	1	0	1	1	1	5	2.94	-2.06	0
P650	C672	56	T	IDC	1.7	0	1	1	1	I	1	0	0	0	4	25	22	-3	0
P651	C673	60	P	DCIS	0.1	0	Tis	NA	NA	I	1	1	0	0	4	15	19.48	4.48	0
P652	C674	68	P	DCIS	0.6	0	Tis	0	0	I	1	1	0	0	1	0.5	0.99	0.49	0
P653	C675	53	T	IDC	4.7	0	2	0	0	H	0	0	0	1	1	75	76.69	1.69	0
P654	C676	61	P	IDC	1.5	0	1	0	0	H	1	0	0	0	1	65	70.24	5.24	1
P655	C677	56	T	IDC	2.9	0	2	0	0	H	0	0	0	1	1	55	61.31	6.31	1
P656	C678	62	P	IDC	0.03	0	1	0	0	I	1	1	0	0	1	2.5	5.11	2.61	0
P657	C679	37	P	IDC	2.2	0	2	1mi	1	I	1	1	1	0	1	45	40.08	-4.92	0
P658	C680	42	T	ILC	7	1	3	isolated tumor cells	0	I	1	1	0	0	1	5	8.82	3.82	0
P659	C681	66	P	IDC	1.2	0	1	0	0	I	1	1	2	0	1	10	12.23	2.23	0
P660	C682	52	T	IDC	0.6	0	1	0	0	L	1	0	0	0	1	75	71.44	-3.56	0
P661	C683	49	P	DCIS	0.8	0	Tis	NA	NA	I	1	1	0	0	1	5	6.15	1.15	0
(P661, bilateral)	C684		T	IDC	0.005	0	1	0	0	I	1	1	1	0	1	15	17.8	2.8	0
P662	C685	72	P	ILC	1.4	0	1	isolated tumor cells	0	I	1	1	0	0	1	5	6.65	1.65	0
P663	C686	42	T	IDC	0.15	0	1	0	0	I	1	1	1	0	1	25	27.45	2.45	0
P664	C687	54	T	IDC	7	0	3	0	0	I	1	1	1	1	1	2.5	1.6	-0.9	0
P665	C688	82	P	IDC	1.9	0	1	0	0	I	0	0	1	0	1	25	18.18	-6.82	1
P666	C689	35	T	IDC	11	0	3	3	1	H	1	1	1	0	1	55	57.06	2.06	0
P667	C690	43	T	IDC	3	0	2	isolated tumor cells	0	I	1	1	0	0	1	10	9.23	-0.77	0
P668	C691	45	P	IDC	1.9	0	1	0	0	H	1	1	1	0	1	35	38.46	3.46	0
P669	C692	54	P	IDC	2	0	1	1	1	H	1	1	1	0	1	15	16.44	1.44	0
P670	C693	37	T	IDC	1.2	0	1	1mi	1	I	1	0	0	1	1	2.5	1.33	-1.17	0
P671	C694	62	P	IDC	1	0	1	0	0	L	1	1	0	0	1	15	19.48	4.48	0
P672	C695	51	P	IDC	0.025	0	1	0	0	H	1	1	1	0	1	7.5	11.92	4.42	1
P673	C696	42	P	DCIS	1.6	0	Tis	0	0	I	1	1	0	0	1	15	13.68	-1.32	0
P674	C697	41	P	DCIS	0.5	0	Tis	NA	NA	I	1	1	0	0	1	5	9.12	4.12	0
P675	C698	43	T	IDC	2.5	0	2	1	1	I	1	1	0	0	1	45	40.73	-4.27	0
P676	C699	56	P	IDC	0.6	0	1	0	0	H	0	0	0	0	1	55	52.29	-2.71	2
P677	C700	53	P	DCIS	4	0	Tis	0	0	H	0	0	1	0	1	2.5	4.89	2.39	1
P678	C701	62	P	DCIS	0.8	0	Tis	0	0	I	1	1	0	0	1	2.5	5.89	3.39	0
P679	C702	48	P	IDC	1.4	0	1	0	0	H	0	0	0	0	1	85	81.5	-3.5	1
P680	C703	51	P	IDC	1.5	0	1	0	0	I	1	0	0	1	1	5	7.1	2.1	0
P681	C704	43	P	IDC	0.5	0	1	0	0	I	1	1	1	1	1	35	45.21	10.21	1
P682	C705	47	T	DCIS	2.5	0	Tis	0	0	I	1	1	0	0	1	2.5	2.9	0.4	0
P683	C706	52	T	ILC	3.2	1	2	0	0	I	1	1	0	0	1	2.5	5.84	3.34	0
P684	C707	68	B	IDC		0	NA	NA	NA	NA	0	0	0	0	1	85	89.28	4.28	0
P685	C708	50	P	IDC	1.1	0	1	2	1	I	1	1	0	0	1	7.5	7.65	0.15	0
P686	C709	70	T	IDC	1.7	0	1	1	1	I	1	1	0	0	1	15	26.89	11.89	1
P687	C710	54	P	IDC	0.9	1	1	1	1	I	1	1	0	0	1	15	18.42	3.42	0
P688	C711	60	P	IDC	1.7	0	1	0	0	H	1	1	0	0	1	25	22.69	-2.31	0
P689	C712	63	T	IDC	2.1	1	2	0	0	I	1	1	0	0	1	7.5	5.06	-2.44	0
P690	C713	45	P	DCIS	1.1	0	Tis	NA	NA	I	1	1	0	0	1	2.5	9.31	6.81	5
P691	C714	35	P	IDC	0.08	0	1	0	0	L	1	1	0	0	1	2.5	6.53	4.03	0
P692	C715	45	P	Mucinous ca	1.5	0	1	0	0	L	1	1	0	0	1	2.5	6.3	3.8	0
P693	C716	53	P	IDC	3.2	0	2	0	0	H	0	0	0	1	1	65	60.22	-4.78	5
P694	C717	41	P	IDC	1.6	0	1	0	0	I	1	1	1	0	2	75	61.54	-13.46	1
P695	C718	51	P	IDC	1.8	0	1	0	0	I	1	1	0	0	2	10	11.28	1.28	0
P696	C719	49	P	LCIS	4.2	0	Tis	0	0	L	1	1	0	0	2	2.5	2.63	0.13	0
P697	C720	55	T	ILC	2.1	1	2	0	0	I	1	1	0	0	1	15	18.4	3.4	0
P698	C721	63	P	IDC	1.5	0	1	0	0	H	0	0	0	0	1	65	64.41	-0.59	1
P699	C722	50	T	IDC	2.1	1	2	2	1	I	1	1	0	0	1	15	18.71	3.71	0
P700	C723	57	M	IDC	0.25	0	1	0	0	H	1	1	0	0	2	5	11.3	6.3	5
P701	C724	46	T	IDC	1.2	0	1	0	0	I	1	1	0	0	1	15	15.24	0.24	0
P702	C725	46	T	DCIS	4	0	Tis	0	0	I	1	1	2	0	1	2.5	3.59	1.09	0
P703	C726	47	P	IDC	1.5	1	1	0	0	I	1	1	0	0	1	7.5	5.11	-2.39	0
P704	C727	47	T	ILC	2.7	1	2	1	1	I	1	1	0	0	1	15	24.61	9.61	1
P705	C728	34	P	DCIS	0.4	0	Tis	NA	NA	I	1	1	0	0	1	5	4.96	-0.04	0
P706	C729	34	P	Mucinous ca	1.8	0	1	0	0	L	1	1	0	0	2	2.5	2.01	-0.49	0
P707	C730	47	T	IDC	2	0	1	1mi	1	I	1	1	0	0	1	15	12.48	-2.52	0
P708	C731	47	P	IDC	1.6	0	1	0	0	I	1	1	0	0	1	10	9.1	-0.9	0
P709	C732	47	T	IDC	5	0	2	1mi	1	H	1	1	0	0	1	75	77.04	2.04	0
P710	C733	37	E	IDC	1.5	0	1	NA	NA	I	1	1	0	0	1	35	41.93	6.93	2
P711	C734	54	T	IDC	8	0	3	3	1	I	1	1	1	0	1	15	15.04	0.04	0
P712	C735	40	P	IDC	0.7	0	1	0	0	L	1	1	0	0	1	10	8.56	-1.44	0
P713	C736	67	P	IDC	1.5	0	1	0	0	I	1	1	0	0	1	15	16.03	1.03	0
P714	C737	60	P	IDC	2.5	0	2	0	0	H	1	0	0	0	1	55	43.36	-11.64	5
P715	C738	40	T	IDC	3	1	2	0	0	I	1	1	0	0	1	15	16.67	1.67	0
P716	C739	53	P	IDC	2.1	0	2	0	0	H	0	0	0	0	1	45	45.64	0.64	2
P717	C740	50	P	DCIS	6	0	Tis	0	0	I	1	1	0	0	1	15	19.31	4.31	0
P718	C741	41	T	IDC	2.5	0	2	1	1	H	1	1	0	0	1	15	20.45	5.45	1
P719	C742	49	T	DCIS	3	0	Tis	0	0	I	1	1	0	0	1	2.5	1.86	-0.64	0
P720	C743	65	T	Mucinous ca	2	0	1	0	0	I	1	0	0	0	1	2.5	2.01	-0.49	0
P721	C744	49	P	DCIS	3.5	0	Tis	NA	NA	H	0	0	1	0	1	15	18.55	3.55	0
P722	C745	48	P	IDC	1.8	0	1	0	0	I	1	1	0	0	1	15	19.54	4.54	0
P723	C746	40	P	IDC	0.13	1	1	1mi	1	H	0	0	1	1	1	75	78.02	3.02	5
P724	C747	44	T	IDC	0.9	0	1	0	0	I	1	1	1	0	4	25	31.84	6.84	1
P725	C748	42	P	IDC	1.5	0	1	3	1	L	1	1	0	0	1	5	9.98	4.98	0
P726	C749	48	P	DCIS	3.5	0	Tis	0	0	I	1	1	1	0	1	15	19.89	4.89	0
P727	C750	77	P	IDC	1.5	0	1	0	0	H	1	1	0	0	1	25	26.54	1.54	0
P728	C751	42	P	IDC	1.9	0	1	0	0	I	1	1	0	0	1	5	9.97	4.97	0
P729	C752	27	T	IDC	0.5	0	1	0	0	I	1	1	0	1	1	2.5	0.12	-2.38	0
P730	C753	79	P	IDC	1	0	1	isolated tumor cells	0	I	1	0	0	0	1	2.5	3.9	1.4	0
P731	C754	46	T	IDC	0.5	0	1	0	0	I	1	1	0	0	1	2.5	6.1	3.6	0
P732	C755	43	T	IDC	1.5	1	1	0	0	I	1	1	0	0	4	7.5	9.56	2.06	0
P733	C756	51	B	IDC		0	NA	NA	NA	I	1	1	0	0	2	25	30.14	5.14	1
P734	C757	38	T	IDC	4.5	1	2	1	1	I	1	1	0	0	4	7.5	11.87	4.37	0
P735	C758	43	P	DCIS	3.3	0	Tis	0	0	I	1	1	1	0	4	7.5	7.84	0.34	0
P736	C759	39	P	IDC	1	0	1	0	0	I	1	0	0	0	4	85	81.84	-3.16	0
P737	C760	56	P	IDC	2.3	0	2	1	1	H	0	0	0	1	1	85	83.33	-1.67	1
P738	C761	65	T	IDC	0.45	0	1	1	1	I	1	1	0	0	1	2.5	4.55	2.05	0
P739	C762	62	P	IDC	2.4	1	2	0	0	H	0	1	0	0	1	65	61.55	-3.45	1
P740	C763	48	P	IDC	3.5	0	2	0	0	H	0	0	0	0	1	85	71.29	-13.71	4
P741	C764	57	P	IDC	0.6	0	1	0	0	L	1	1	2	0	1	2.5	4.84	2.34	0
P742	C765	35	T	IDC	4.5	0	2	1	1	I	1	1	0	1	4	2.5	2.28	-0.22	0
P743	C766	52	T	ILC	2.5	0	2	0	0	I	1	1	0	0	4	15	12.11	-2.89	0
P744	C767	58	P	IDC	0.08	0	1	0	0	H	0	0	1	0	1	25	28.87	3.87	0
P745	C768	46	T	IDC	1.9	1	1	1	1	I	1	1	1	0	1	45	41.75	-3.25	0
P746	C769	47	P	IDC	1.8	1	1	1	1	I	1	1	0	0	1	7.5	11.91	4.41	0
P747	C770	53	P	IDC	1.9	0	1	0	0	I	1	0	1	0	4	25	27.34	2.34	0
P748	C771	45	P	IDC	1.5	0	1	1	1	I	1	1	0	0	1	2.5	4.97	2.47	0
P749	C772	33	T	IDC	2.1	0	2	1mi	1	I	1	1	0	0	1	7.5	11.49	3.99	0
P750	C773	45	T	IDC	2.2	0	2	0	0	I	1	1	0	0	1	15	12.58	-2.42	0
(P750, bilateral)	C774		T	IDC	4.3	0	2	2	1	I	1	0	0	0	1	7.5	8.72	1.22	0
P751	C775	62	P	IDC	0.6	0	1	0	0	I	0	0	0	0	1	2.5	0.66	-1.84	0
P752	C776	48	P	IDC	2.1	1	2	0	0	I	1	1	0	0	1	7.5	9.71	2.21	0
P753	C777	55	T	IDC	1.5	1	1	1	1	H	0	0	1	0	1	35	36.58	1.58	0
P754	C778	38	T	DCIS	1.5	0	Tis	0	0	H	1	1	1	0	1	15	16.73	1.73	0
P755	C779	46	P	IDC	3.1	0	2	1	1	I	1	0	1	0	1	25	15.54	-9.46	1
P756	C780	47	P	IDC	0.04	0	1	0	0	L	1	1	0	0	1	0.5	0.1	-0.4	0
P757	C781	70	P	IDC	0.9	0	1	0	0	I	1	1	0	1	1	7.5	5.81	-1.69	0
P758	C782	44	P	IDC	1.7	0	1	0	0	I	1	1	0	0	1	7.5	7.36	-0.14	0
P759	C783	45	T	IDC	1.6	0	1	0	0	I	1	1	0	0	1	7.5	8.3	0.8	0
P760	C784	47	P	IDC	2	0	1	0	0	H	0	0	0	0	1	45	45.63	0.63	0
P761	C785	61	P	IDC	1.6	0	1	0	0	I	1	1	0	0	1	2.5	0.98	-1.52	0
P762	C786	54	P	DCIS	5	0	Tis	NA	NA	I	1	1	0	0	1	2.5	0.65	-1.85	0
(P762, bilateral)	C787		P	DCIS	4.4	0	Tis	NA	NA	I	1	1	0	0	1	2.5	1.25	-1.25	0
P763	C788	35	P	IDC	2.5	0	2	1	1	H	0	0	0	0	1	75	78.59	3.59	0
P764	C789	46	T	DCIS	6.4	0	Tis	0	0	L	1	1	0	0	1	2.5	2.9	0.4	0
P765	C790	43	T	IDC	2.7	1	2	1	1	I	1	1	0	0	1	7.5	5.85	-1.65	0
P766	C791	42	E	LCIS	0.5	0	Tis	NA	NA	L	1	1	0	0	1	5	4.27	-0.73	0
P767	C792	43	T	DCIS	1.5	0	Tis	0	0	H	0	0	1	0	1	35	32.83	-2.17	0
P768	C793	41	T	IDC	3.6	0	2	1mi	1	H	0	0	0	1	1	85	88.46	3.46	4
P769	C794	53	P	IDC	1.5	0	1	0	0	I	1	1	0	0	1	7.5	10.74	3.24	0
P770	C795	39	P	IDC	2.5	0	2	0	0	I	1	1	0	1	1	2.5	0.75	-1.75	0
P771	C796	44	T	Micropapillary ca	1.2	0	1	0	0	I	1	1	0	0	1	5	2.13	-2.87	0
P772	C797	65	P	IDC	1.7	0	1	0	0	I	1	1	0	0	1	2.5	3.92	1.42	0
P773	C798	49	T	DCIS	3	0	Tis	0	0	I	1	1	0	0	1	15	8.25	-6.75	2
P774	C799	66	P	DCIS	2	0	Tis	NA	NA	I	1	1	0	0	1	2.5	1.68	-0.82	0
P775	C800	28	T	Mixed IDC and ILC	1.2	0	1	0	0	H	1	1	1	1	1	5	12.97	7.97	5
P776	C801	45	E	Metaplastic ca	2.6	0	2	NA	NA	H	0	0	0	0	1	65	69.39	4.39	1
P777	C802	47	P	DCIS	1.2	0	Tis	0	0	I	1	1	0	0	2	5	12.63	7.63	2
P778	C803	35	E	Metaplastic ca	2	0	1	0	0	H	0	0	0	0	2	85	88.48	3.48	5
P779	C804	65	P	IDC	2.2	0	2	0	0	H	0	0	0	0	2	55	56.6	1.6	0
P780	C805	37	P	IDC	1.3	0	1	0	0	I	1	1	0	0	2	15	15.22	0.22	0
P781	C806	50	P	IDC	1.2	1	1	1	1	H	1	1	0	0	2	25	21.08	-3.92	0
P782	C807	59	P	IDC	0.5	0	1	0	0	I	1	1	0	0	2	5	9.32	4.32	0
P783	C808	59	P	IDC	2.2	0	2	0	0	I	0	0	0	0	2	55	54.72	-0.28	0
P784	C809	41	P	IDC	1.8	0	1	0	0	H	0	0	1	0	1	75	72.24	-2.76	1
P785	C810	66	P	IDC	2.7	0	2	1	1	L	1	1	0	0	1	5	3.93	-1.07	0
P786	C811	45	T	IDC	0.088	0	1	1	1	H	0	0	1	0	1	25	23.43	-1.57	0
P787	C812	48	T	IDC	4	1	2	1	1	L	1	1	0	0	1	2.5	1.85	-0.65	0
P788	C813	41	T	DCIS	5.6	0	Tis	0	0	H	1	0	0	0	1	35	22.56	-12.44	1
P789	C814	64	P	IDC	1.5	0	1	0	0	I	1	1	0	0	1	10	13.18	3.18	0
P790	C815	47	T	IDC	5	1	2	1	1	I	1	1	0	0	1	45	44.45	-0.55	0
P791	C816	67	P	IDC	4	0	2	1	1	H	0	0	1	0	1	35	17.87	-17.13	5
P792	C817	48	P	IDC	2.5	1	2	1mi	1	I	1	1	0	0	1	7.5	8	0.5	0
P793	C818	46	P	IDC	2	1	1	1	1	I	1	1	0	0	1	25	20.6	-4.4	0
P794	C819	48	T	Mucinous ca	5	1	2	0	0	L	1	0	0	0	1	25	22.6	-2.4	0
P795	C820	62	P	IDC	0.7	0	1	0	0	I	1	1	0	0	1	7.5	11.3	3.8	0
P796	C821	38	P	Mucinous ca	0.9	0	1	0	0	L	1	1	0	0	1	25	27.22	2.22	0
P797	C822	56	E	DCIS	0.8	0	1	NA	NA	H	0	0	1	0	1	65	60.44	-4.56	1
P798	C823	49	P	IDC	0.6	0	1	0	0	I	1	1	0	0	1	2.5	2.31	-0.19	0
P799	C824	40	T	IDC	1.5	0	1	1mi	1	H	0	0	1	0	1	35	38.29	3.29	0
P800	C825	54	P	IDC	0.4	0	1	0	0	L	1	0	0	0	1	5	5.97	0.97	0
(P798, bilateral)	C826		P	IDC	0.7	0	1	0	0	I	1	1	0	0	1	7.5	6	-1.5	0
(P917, mastectomy)	C827		B			0								0	1	5	8.81	3.81	0
P801	C828	50	P	IDC	0.02	0	1	0	0	H	0	0	1	0	1	15	19.96	4.96	0
P802	C829	48	P	IDC	0.3	0	1	0	0	I	1	1	0	0	1	2.5	4.98	2.48	0
P803	C830	69	P	IDC	1.6	1	1	1	1	I	1	1	0	0	1	15	19.09	4.09	0
P804	C831	49	T	ILC	6.7	0	3	0	0	L	1	1	0	0	1	2.5	1.19	-1.31	0
P805	C832	45	P	DCIS	3.5	0	Tis	0	0	I	1	1	2	0	1	15	17.81	2.81	0
P806	C833	46	P	Tubular ca	0.4	0	1	0	0	L	1	1	0	0	1	10	13.41	3.41	0
P807	C834	57	T	IDC	1.8	0	1	0	0	H	0	0	1	0	2	45	45.55	0.55	0
P808	C835	50	T	IDC	9	0	4	3	1	I	1	1	0	0	2	10	12.36	2.36	0
P809	C836	59	T	IDC	0.4	0	1	0	0	H	0	1	0	1	2	2.5	5.52	3.02	2
P810	C837	67	T	IDC	1.5	0	1	0	0	I	1	1	0	0	1	15	11.23	-3.77	0
P811	C838	53	T	IDC	6	0	3	2	1	I	1	1	0	0	1	10	8.74	-1.26	0
P812	C839	55	M	DCIS	0.5	0	Tis	NA	NA	I	0	0	1	0	4	15	19.28	4.28	0
P813	C840	59	P	IDC	1.3	1	1	0	0	I	1	1	0	0	1	10	13.77	3.77	0
P814	C841	43	T	DCIS	5	0	Tis	0	0	I	1	0	1	0	1	30	29.56	-0.44	0
P815	C842	51	P	IDC	1.2	0	1	0	0	H	1	0	0	0	1	2.5	3.5	1	0
P816	C843	37	T	IDC	0.6	1	1	0	0	H	1	1	1	0	1	5	11.39	6.39	1
P817	C844	49	P	IDC	3	0	2	0	0	I	1	1	0	0	1	15	18.79	3.79	0
P818	C845	42	P	IDC	1.9	1	1	0	0	I	1	1	0	0	1	7.5	8.01	0.51	0
P819	C846	46	P	IDC	0.3	0	1	0	0	H	0	0	1	0	2	25	25.03	0.03	0
P820	C847	40	T	DCIS	3.6	0	Tis	0	0	I	1	0	0	0	2	15	15.94	0.94	0
P821	C848	60	P	IDC	2.6	0	2	0	0	H	0	0	0	0	2	75	74.01	-0.99	0
P822	C849	51	P	IDC	2.1	1	2	0	0	I	1	1	0	0	2	10	11.1	1.1	0
P823	C850	58	T	IDC	6.5	0	3	2	1	I	1	1	0	0	1	5	10.37	5.37	1
P824	C851	37	P	IDC	4.1	1	2	0	0	H	0	0	0	0	2	75	69.8	-5.2	1
P825	C852	53	P	IDC	1.7	0	1	1	1	I	1	1	0	0	1	5	8.78	3.78	0
P826	C853	41	P	IDC	0.3	0	1	0	0	I	1	1	0	0	1	15	11.73	-3.27	0
(P826, bilateral)	C854		P	IDC	0.3	0	1	0	0	I	1	1	0	0	1	2.5	1.07	-1.43	0
P827	C855	48	T	Metaplastic ca	7.5	1	3	0	0	H	0	0	0	0	1	80	68.62	-11.38	1
P828	C856	48	P	IDC	0.6	0	1	0	0	I	1	1	0	0	1	5	6.19	1.19	0
P829	C857	47	P	IDC	1	0	1	isolated tumor cells	0	I	1	1	0	0	1	7.5	5.75	-1.75	0
(P829, bilateral)	C858		P	IDC	0.8	1	1	0	0	I	1	1	0	0	1	7.5	5.46	-2.04	0
P830	C859	38	P	IDC	0.6	0	1	1mi	1	H	0	0	1	0	1	30	35.12	5.12	1
P831	C860	64	T	IDC	0.2	0	1	0	0	H	1	0	0	0	1	30	14.97	-15.03	4
P832	C861	55	T	IDC	1.8	0	1	0	0	H	0	0	0	0	1	85	86.54	1.54	0
P833	C862	45	P	IDC	2.5	0	2	1	1	H	1	0	1	0	1	15	13.62	-1.38	0
P834	C863	73	T	IDC	0.9	0	1	isolated tumor cells	0	I	1	1	0	0	1	35	40.14	5.14	1
P835	C864	61	P	DCIS	1.1	0	Tis	0	0	H	0	0	1	0	1	45	32.4	-12.6	1
P836	C865	43	T	IDC	3.4	1	2	2	1	I	1	1	0	0	1	7.5	6.22	-1.28	0
P837	C866	47	T	IDC	0.8	0	1	0	0	L	1	1	0	0	1	0.5	0.99	0.49	0
P838	C867	43	T	DCIS	7	0	Tis	0	0	L	1	1	0	0	1	1	0.84	-0.16	0
P839	C868	50	P	IDC	1.5	0	1	0	0	I	1	0	1	0	1	30	20.38	-9.62	1
P840	C869	56	P	Mixed IDC and ILC	1.6	0	1	0	0	I	1	1	0	0	1	15	9.48	-5.52	3
P841	C870	49	T	ILC	4.5	0	2	0	0	I	1	1	0	0	1	15	11.79	-3.21	0
P842	C871	45	E	IDC	0.5	0	1	0	0	L	1	1	0	0	1	7.5	6.1	-1.4	0
P843	C872	54	B	IDC		0	NA	NA	NA	H	0	0	1	0	1	30	27.11	-2.89	0
P844	C873	59	P	DCIS	1.5	0	Tis	NA	NA	I	1	1	0	0	4	2.5	0.62	-1.88	0
P845	C874	47	P	ILC	0.015	0	1	0	0	I	1	1	0	0	1	2.5	4.61	2.11	0
P846	C875	54	P	DCIS	0.8	0	Tis	0	0	I	0	0	1	0	1	45	52.7	7.7	5
P847	C876	56	P	IDC	0.2	0	1	0	0	H	1	1	1	0	1	25	28.8	3.8	0
P848	C877	54	P	IDC	2.5	0	2	isolated tumor cells	0	H	1	1	0	0	1	65	73.59	8.59	1
P849	C878	63	P	IDC	1.5	0	1	0	0	H	0	0	0	0	1	75	60.51	-14.49	5
P850	C879	59	P	DCIS	1	0	Tis	NA	NA	L	1	1	0	0	1	2.5	0.59	-1.91	0
P851	C880	66	P	IDC	2.1	0	2	0	0	H	0	0	0	0	1	55	50.54	-4.46	0
P852	C881	53	P	ILC	1.2	0	1	1mi	1	I	1	1	0	0	1	2.5	7.04	4.54	0
P853	C882	44	P	IDC	1.1	0	1	1	1	H	0	0	0	0	1	85	90.82	5.82	1
P854	C883	56	T	IDC	2.3	0	2	0	0	H	1	1	1	0	1	45	46.17	1.17	0
P855	C884	70	T	IDC	3.8	0	2	2	1	I	1	1	2	0	1	45	43.87	-1.13	0
P856	C885	49	P	IDC	2.6	1	2	isolated tumor cells	0	I	1	1	0	0	1	15	18.38	3.38	0
P857	C886	37	P	IDC	2.3	0	2	0	0	H	1	1	0	0	1	25	24.85	-0.15	0
P858	C887	61	T	Micropapillary ca	0.8	1	1	1mi	1	I	0	0	1	0	1	15	21.88	6.88	1
P859	C888	43	P	IDC	0.3	0	1	isolated tumor cells	0	I	1	1	0	0	1	25	20.84	-4.16	0
P860	C889	58	P	IDC	2.9	0	2	1mi	1	I	1	1	0	0	1	25	20.14	-4.86	0
P861	C890	41	P	IDC	0.8	0	1	0	0	I	1	1	0	0	1	25	32.19	7.19	1
P862	C891	67	T	IDC	1.8	0	1	2	1	I	1	0	0	0	1	10	10.3	0.3	0
P863	C892	48	P	IDC	1.5	1	1	1mi	1	I	1	1	0	0	1	70	61.98	-8.02	5
P864	C893	66	P	DCIS	3.5	0	Tis	isolated tumor cells	0	L	1	1	0	0	1	2.5	4.88	2.38	0
P865	C894	50	T	ILC	1.2	1	1	0	0	I	1	1	0	0	1	7.5	7.81	0.31	0
P866	C895	71	P	IDC	0.8	0	1	0	0	I	1	1	0	0	1	5	2.2	-2.8	0
P867	C896	45	P	DCIS	3.4	0	Tis	0	0	L	1	1	0	0	1	2.5	0.85	-1.65	0
P868	C897	56	T	IDC	6	0	3	1mi	1	H	0	0	1	1	1	75	73.33	-1.67	5
P869	C898	59	T	Micropapillary ca	0.6	1	1	0	0	I	0	0	1	0	1	40	33.78	-6.22	1
P870	C899	67	P	IDC	2	0	1	0	0	I	1	1	0	0	1	25	20.7	-4.3	0
P871	C900	54	P	IDC	1	0	1	0	0	I	1	1	0	0	1	5	3.92	-1.08	0
P872	C901	53	P	DCIS	1	0	Tis	0	0	I	0	0	1	1	1	5	9.02	4.02	0
P873	C902	31	P	IDC	0.005	0	1	0	0	H	1	1	1	1	1	2.5	4.07	1.57	1
P874	C903	58	P	IDC	1.9	0	1	0	0	H	1	1	2	0	1	35	33.22	-1.78	5
P875	C904	61	T	DCIS	4.2	0	Tis	0	0	H	0	0	1	0	1	35	34.15	-0.85	0
P876	C905	54	T	IDC	1.9	0	1	0	0	I	0	0	0	0	1	75	75.13	0.13	0
P877	C906	60	P	IDC	3	1	2	0	0	I	0	0	0	0	1	55	50.8	-4.2	0
P878	C907	65	T	DCIS	6.4	0	Tis	0	0	I	1	1	1	0	1	15	16.61	1.61	0
P879	C908	53	P	IDC	0.7	0	1	0	0	I	1	1	0	0	1	25	26.27	1.27	0
P880	C909	44	P	IDC	0.6	0	1	0	0	L	1	1	0	0	1	5	3.29	-1.71	0
P881	C910	51	E	Encapsulated papillary ca	1	0	Tis	0	0	I	1	1	0	0	4	15	23.18	8.18	1
P882	C911	44	P	ILC	0.9	0	1	0	0	L	1	1	0	0	1	10	10.03	0.03	0
P883	C912	55	P	IDC	0.9	0	1	0	0	I	1	1	0	0	1	5	5.81	0.81	0
P884	C913	61	P	IDC	2.1	0	2	1	1	L	1	1	0	0	1	5	7.53	2.53	0
P885	C914	58	P	IDC	1.5	0	1	1	1	I	1	1	0	0	1	40	47.97	7.97	1
P886	C915	28	T	DCIS	0.2	0	Tis	0	0	L	1	1	0	0	1	25	22.95	-2.05	0
P887	C916	57	P	ILC	0.6	0	1	0	0	L	1	0	0	0	1	0.5	0.9	0.4	0
P888	C917	50	P	IDC	1.6	0	1	0	0	I	1	1	0	0	1	10	13.39	3.39	0
P889	C918	46	P	DCIS	7.5	0	Tis	NA	NA	I	1	1	0	0	1	7.5	8.64	1.14	0
P890	C919	62	T	IDC	0.2	1	1	0	0	H	0	0	2	0	1	35	41.95	6.95	1
P891	C920	53	P	ILC	5.1	0	3	0	0	L	1	1	0	0	1	10	8.89	-1.11	0
P892	C921	38	P	DCIS	4.5	0	Tis	NA	NA	I	1	1	0	0	1	0.5	0.91	0.41	0
P893	C922	45	T	IDC	0.8	0	1	1mi	1	I	1	1	2	0	1	2.5	5.14	2.64	0
P894	C923	46	T	IDC	1.3	1	1	0	0	I	1	0	0	0	1	25	27.95	2.95	0
P895	C924	49	T	IDC	2.8	0	2	1	1	I	1	1	2	0	1	15	22.42	7.42	2
P896	C925	42	T	Micropapillary ca	2.7	1	2	1	1	H	1	1	1	0	1	30	28.36	-1.64	0
P897	C926	43	P	DCIS	0.5	0	Tis	0	0	H	1	1	2	0	1	10	20.02	10.02	1
P898	C927	78	P	IDC	3	0	2	0	0	I	1	1	0	0	1	2.5	5.85	3.35	0
P899	C928	41	T	IDC	3	1	2	1	1	I	1	1	0	0	1	5	4.69	-0.31	0
P900	C929	52	P	IDC	3.5	0	2	0	0	H	0	0	0	0	1	75	69.91	-5.09	1
P901	C930	58	E	DCIS	1.6	0	Tis	NA	NA	H	1	0	1	0	1	7.5	11.66	4.16	0
(P901, bilateral)	C931		P	ILC	1.9	0	1	0	0	L	1	1	0	0	1	7.5	14.05	6.55	2
P902	C932	58	P	IDC	1.2	0	1	0	0	I	1	1	0	0	1	5	7.55	2.55	0
P903	C933	39	P	IDC	0.8	1	1	0	0	H	1	1	0	0	1	15	16.83	1.83	1
P904	C934	56	T	IDC	3.1	0	2	0	0	H	1	0	0	0	1	55	51.37	-3.63	2
P905	C935	45	P	DCIS	2	0	Tis	0	0	I	1	1	2	0	1	7.5	7.82	0.32	0
P906	C936	50	T	Mixed IDC and ILC	4.2	1	2	0	0	I	1	1	0	0	1	35	30.03	-4.97	0
P907	C937	56	T	DCIS	4.3	0	Tis	0	0	I	1	0	1	0	1	2.5	3.27	0.77	0
P908	C938	39	P	IDC	0.7	0	1	0	0	I	1	1	0	0	1	2.5	4.1	1.6	0
P909	C939	70	P	IDC	2.4	0	2	NA	NA	I	0	0	0	0	1	15	10.98	-4.02	0
P910	C940	70	P	DCIS	6.9	0	Tis	0	0	I	1	1	1	0	1	2.5	0.66	-1.84	0
P911	C941	58	P	IDC	0.5	0	1	0	0	I	1	1	0	0	1	5	5.72	0.72	0
P912	C942	47	T	Micropapillary ca	14	0	4	3	1	H	1	1	0	1	1	35	34.36	-0.64	5
(P912, mastectomy)	C943		B			0								0	1	35	46.53	11.53	5
P913	C944	41	P	IDC	0.6	1	1	0	0	L	1	1	0	0	1	10	11.47	1.47	0
P914	C945	37	P	IDC	6.5	0	3	2	1	I	1	1	0	0	1	35	43.45	8.45	1
P915	C946	36	P	DCIS	2.1	0	Tis	0	0	I	0	0	1	0	1	30	32.24	2.24	0
P916	C947	79	P	IDC	1.5	0	1	0	0	L	1	1	0	0	1	5	4.72	-0.28	0
P917	C948	50	P	IDC	1.5	1	1	0	0	I	1	1	0	0	1	2.5	1.09	-1.41	0
P918	C949	55	T	IDC	2.7	1	2	3	1	I	1	0	0	0	1	27.5	26.86	-0.64	0
P919	C950	50	P	ILC	4	0	2	0	0	L	1	1	0	0	1	15	10.88	-4.12	0
P920	C951	59	T	IDC	0.15	0	1	1	1	H	0	0	1	0	1	15	7.6	-7.4	5
P921	C952	43	P	IDC	0.8	0	1	0	0	I	1	1	0	0	1	10	9.81	-0.19	0
P922	C953	49	M	DCIS	0.3	0	Tis	NA	NA	L	1	1	0	0	1	2.5	4.24	1.74	0
P923	C954	47	P	IDC	1.8	0	1	0	0	H	1	1	0	0	1	55	54.87	-0.13	0
P924	C955	63	P	Mucinous ca	2.2	0	2	isolated tumor cells	0	L	1	1	0	0	1	7.5	7.55	0.05	0
P925	C956	49	P	IDC	1.8	0	1	2	1	H	1	1	0	0	1	25	26.01	1.01	0
P926	C957	41	T	IDC	7.5	1	3	2	1	I	1	1	0	0	1	15	10.75	-4.25	0
P927	C958	51	T	IDC	4.5	1	2	0	0	H	0	0	0	0	1	75	72.58	-2.42	0
(P927, bilateral)	C959		T	IDC	0.9	0	1	NA	NA	I	1	1	0	0	1	2.5	2.18	-0.32	0
P928	C960	38	T	ILC	3.5	1	2	0	0	I	1	1	0	0	1	5	7.31	2.31	0
P929	C961	69	P	IDC	0.9	0	1	1mi	1	L	1	1	0	0	1	5	2.9	-2.1	0
P930	C962	39	P	Mucinous ca	0.8	0	1	0	0	L	1	1	0	0	1	2.5	4.01	1.51	0
P931	C963	62	P	IDC	1.5	0	1	0	0	I	1	1	1	0	1	15	10.61	-4.39	0
P932	C964	56	T	DCIS	5.4	0	Tis	0	0	I	1	1	0	0	1	2.5	3.68	1.18	0
P933	C965	51	T	IDC	2.2	0	2	0	0	L	1	1	0	0	1	2.5	0.63	-1.87	0
(P933, mastectomy)	C966		E			0								0	1	2.5	3.68	1.18	0
P934	C967	53	P	IDC	3.7	0	2	0	0	I	1	1	0	1	1	15	10.78	-4.22	0
P935	C968	48	T	IDC	2.1	1	2	2	1	H	1	1	0	0	1	35	38.81	3.81	1
P936	C969	51	T	IDC	4	0	2	1	1	I	1	1	0	0	1	35	34.23	-0.77	0
P937	C970	52	P	IDC	0.4	0	1	0	0	H	0	0	0	0	2	20	14.03	-5.97	4
P938	C971	47	P	DCIS	1	0	Tis	0	0	L	1	1	0	0	1	2.5	5.82	3.32	0
P939	C972	52	T	ILC	1.8	0	1	1mi	1	I	1	1	0	0	1	2.5	0.58	-1.92	0
P940	C973	58	T	IDC	6	0	3	0	0	I	1	1	0	0	1	15	14.07	-0.93	0
P941	C974	59	P	DCIS	4	0	Tis	0	0	H	0	0	1	0	1	35	36.8	1.8	4
P942	C975	64	T	IDC	0.7	0	1	1	1	H	1	1	0	0	1	45	40.64	-4.36	0
P943	C976	58	T	DCIS	4	0	Tis	0	0	H	0	0	2	0	2	30	25.91	-4.09	0
P944	C977	64	P	IDC	1.5	0	1	0	0	I	1	1	0	0	2	10	10.42	0.42	0
P945	C978	34	T	IDC	1.9	0	1	0	0	I	1	1	1	0	2	2.5	6.26	3.76	0
P946	C979	38	P	DCIS	0.3	0	Tis	NA	NA	I	1	1	0	0	1	5	9	4	0
P947	C980	43	T	IDC	1.2	0	1	0	0	I	1	1	0	0	1	5	4.78	-0.22	0
P948	C981	42	T	IDC	2.1	0	2	1mi	1	H	1	0	1	0	2	30	27.42	-2.58	0
P949	C982	47	P	IDC	0.21	0	1	0	0	I	1	1	2	0	2	10	10.55	0.55	0
P950	C983	59	P	IDC	2.2	0	2	0	0	H	0	0	1	0	2	30	27.15	-2.85	0
P951	C984	56	P	IDC	2.1	0	2	1mi	1	I	1	1	0	0	1	2.5	4.88	2.38	0
P952	C985	40	P	IDC	4	0	2	3	1	I	0	0	0	1	1	15	14.02	-0.98	0
P953	C986	57	P	Metaplastic ca	1.5	0	1	0	0	H	0	0	0	0	3	85	87.49	2.49	0
P954	C987	51	P	IDC	3.5	0	2	0	0	I	1	1	1	0	1	35	32.05	-2.95	0
P955	C988	44	T	IDC	0.9	0	1	1mi	1	H	1	1	1	0	3	75	76.09	1.09	0
P956	C989	43	P	DCIS	0.75	0	Tis	NA	NA	I	1	1	0	0	1	2.5	4.95	2.45	0
P957	C990	43	T	DCIS	6.5	0	Tis	0	0	H	0	0	1	0	1	25	24.32	-0.68	4
P958	C991	63	P	IDC	1.3	0	1	1	1	I	1	1	0	0	2	15	14.65	-0.35	0
P959	C992	69	T	DCIS	9	0	Tis	0	0	I	0	1	1	0	1	7.5	12.97	5.47	5
P960	C993	40	P	IDC	2.3	0	2	0	0	H	0	0	0	0	1	50	51.53	1.53	0
P961	C994	48	P	IDC	1.6	0	1	1	1	I	1	1	0	0	1	35	40.71	5.71	5
P962	C995	52	P	DCIS	6	0	Tis	0	0	I	1	0	0	0	1	2.5	6.93	4.43	0
P963	C996	47	P	Tubular ca	0.7	0	1	0	0	L	1	1	0	0	2	0.5	0.1	-0.4	0
P964	C997	54	P	DCIS	8	0	Tis	0	0	I	1	1	0	0	2	2.5	4.27	1.77	0
